# Supplementary material for: Gender, Age, and Education Level Modify the Association between Body Mass Index and Physical Activity: A Cross-Sectional Study in Hangzhou, China
Source: PLoS One. 2015 May 5;10(5):e0125534. doi: 10.1371/journal.pone.0125534 (PMC4420271; doi:10.1371/journal.pone.0125534)
Supplement: S1 Dataset — (XLS) [file pone.0125534.s001.xls]

## Sheet: Sheet1
COMMUNIT	sex	AGE	agelevel	edulevel	shourulevel	bmi	BMIlevel	TPA	LTPA	LN(LTPA+100)	LN(TPA+100)	Sedentary_time	work_met	trans_met	home_met	month	occupation
10	2	26	1	3	1	23.6614	2	6873	1158	7.13728	8.8498	1490	4344	1620	2160	7	5
10	2	38	2	3	3	18.7305	2	3996	970	6.97541	8.31777	1910	2045	1620	90	7	5
10	2	33	2	3	2	20.202	2	9557	2979	8.03236	9.17544	2350	3914	3276	360	8	4
10	2	41	3	3	2	19.8413	2	6910	853	6.85961	8.85509	1900	4065	1236	810	8	4
10	2	46	3	3	3	20.83	2	5040	0	4.60517	8.54481	1970	0	495	3570	8	5
10	1	26	1	3	2	23.3067	2	3600	0	4.60517	8.21609	1890	3600	0	0	8	7
10	2	59	4	3	2	20.3125	2	1000	146	5.50533	7.00307	2130	297	540	260	7	5
10	2	38	2	3	3	18.75	2	1066	212	5.743	7.06133	2130	297	540	260	7	5
10	2	25	1	3	2	18.591	2	1485	0	4.60517	7.36834	890	1485	0	0	8	4
10	1	26	1	3	2	23.7196	2	738	264	5.89715	6.73102	600	0	480	210	8	7
10	1	27	1	3	2	23.1206	2	240	240	5.82895	5.82895	1840	0	0	0	8	13
10	1	32	2	3	3	22.8571	2	4620	0	4.60517	8.45956	1050	3360	0	1260	8	2
10	1	53	4	3	2	23.03	2	1000	146	5.50533	7.00307	930	297	540	260	7	5
10	1	28	1	3	3	22.8571	2	0	0	4.60517	4.60517	2650	0	0	0	8	4
10	2	29	1	3	2	18.2868	1	1120	146	5.50533	7.10661	2130	297	540	380	7	5
10	1	47	3	2	2	19.1001	2	1000	146	5.50533	7.00307	2130	297	540	260	7	7
10	1	27	1	3	3	19.0194	2	8610	6720	8.82761	9.07223	2150	0	0	1890	8	6
10	1	29	1	2	2	25.9516	3	8865	2472	7.85244	9.10108	2820	4737	1413	0	8	4
10	2	54	4	2	2	22.0317	2	6156	396	6.20658	8.7413	1800	0	3600	3780	8	12
10	2	32	2	2	2	20.202	2	14477	3531	8.19726	9.5872	2050	7973	1656	1560	7	5
10	1	29	1	3	3	19.7133	2	2265	231	5.80212	7.76853	2580	1386	558	90	7	1
10	2	52	4	2	2	24.0346	3	2646	0	4.60517	7.9179	840	0	2520	1260	7	12
10	2	58	4	1	2	21.2183	2	2646	0	4.60517	7.9179	420	0	2520	1260	8	12
10	1	51	4	3	2	24.093	3	5292	693	6.67582	8.59267	1800	1386	1953	1260	6	4
10	2	34	2	3	2	18.0662	1	1555	998	7.00125	7.41156	2250	0	540	260	7	12
10	1	45	3	3	2	23.2438	2	1132	278	5.93489	7.11639	1530	297	540	260	7	5
10	2	34	2	3	3	19.5312	2	1000	146	5.50533	7.00307	2130	297	540	260	7	5
10	2	28	1	3	2	22.8928	2	5721	984	6.98841	8.66923	1890	3276	1884	90	8	5
10	1	31	2	3	2	25.9516	3	10833	2142	7.71512	9.29954	1490	7695	1050	0	7	4
10	1	44	3	1	2	22.7244	2	13631	1752	7.52402	9.52741	1770	9554	3999	0	7	5
10	1	26	1	2	1	20.148	2	7109	4571	8.44913	8.88309	2060	1944	1080	0	7	5
10	2	47	3	2	1	24.3865	3	7119	2793	7.97005	8.88447	1760	2373	1260	1260	7	5
10	2	50	4	2	1	22.1893	2	7152	3213	8.10561	8.88903	1610	0	3276	1635	7	12
10	1	28	1	3	2	18.8121	2	8792	3135	8.08178	9.09291	2060	4190	738	810	8	1
10	1	45	3	2	2	24.8971	3	9627.5	330	6.06379	9.18271	2310	6448.5	3978	410	7	5
10	2	27	1	3	2	25.3906	3	10820	4236	8.37471	9.29835	2360	4415	3780	90	7	5
10	1	40	3	2	2	22.7583	2	5947	2491	7.8598	8.70732	2280	2472	876	0	7	5
10	2	43	3	2	2	19.3772	2	5928	1224	7.18841	8.70417	1440	1356	2160	2160	7	4
10	1	25	1	3	3	23.6614	2	0	0	4.60517	4.60517	2340	0	0	0	8	5
10	2	49	3	1	2	20.4294	2	8542	2792	7.9697	9.06439	1590	735	5094	1460	7	13
10	1	43	3	3	2	23.7955	2	10378	2796	7.97109	9.25703	2130	6034	2358	0	8	4
10	1	37	2	3	2	23.1481	2	16838	11879	9.39091	9.73732	2300	5404	7560	0	7	5
10	2	38	2	1	3	19.8141	2	3980	594	6.54247	8.31385	750	1493	1656	480	6	6
10	1	30	2	3	3	20.7612	2	4425	1293	7.23921	8.41737	1620	2097	900	540	8	6
10	2	52	4	2	2	17.9982	1	5736	1893	7.5974	8.6718	1470	0	2646	630	6	12
10	2	41	3	3	2	28.0404	4	1000	146	5.50533	7.00307	2130	297	540	260	7	5
11	2	43	3	1		32.0461	4	5733	693	6.67582	8.67129	2700	4320	0	630	6	7
11	2	52	4	2		19.8373	2	4032	2772	7.96276	8.32652	1300	0	0	1260	6	12
11	1	30	2	3		20.6612	2	3636	3240	8.11373	8.22577	1590	396	0	0	6	2
11	2	53	4	1		24.5578	3	4494	2772	7.96276	8.43251	1680	0	840	1260	6	12
11	2	52	4	1		22.151	2	3213	693	6.67582	8.10561	1740	0	693	1260	6	12
11	2	27	1	3		22.4323	2	924	924	6.93147	6.93147	2120	0	0	0	6	7
11	2	49	3	1		19.5312	2	3759	1386	7.30384	8.25816	2520	0	1260	1680	6	6
11	1	28	1	3		21.2585	2	462	0	4.60517	6.3315	2540	0	840	0	6	6
11	1	35	2	2		22.4913	2	180	0	4.60517	5.63479	660	0	0	180	6	7
11	1	37	2	3		21.9525	2	693	693	6.67582	6.67582	1740	0	0	0	6	5
11	2	40	3	2		22.8928	2	2448	924	6.93147	7.84306	210	0	1680	600	6	10
11	1	34	2	2		18.2531	1	1458	0	4.60517	7.35116	4260	0	360	1260	6	10
11	2	30	2	3		26.4463	3	2373	693	6.67582	7.81319	3420	0	0	1680	6	10
11	1	44	3	3		19.5918	2	2043	1533	7.39817	7.66996	470	330	0	180	6	8
11	1	56	4	3		24.2123	3	1188	1188	7.16085	7.16085	2500	0	0	0	6	8
11	2	58	4	1		23.0112	2	1953	693	6.67582	7.62706	840	0	0	1260	6	12
11	1	49	3	1		24.9135	3	1260	0	4.60517	7.21524	1680	0	0	1260	6	12
11	1	55	4	2		27.6817	3	1458	198	5.69709	7.35116	1270	0	0	1260	6	6
11	2	44	3	2		23.3377	2	5040	2520	7.87093	8.54481	2130	0	0	2160	6	8
11	1	47	3	1		20.984	2	1719	693	6.67582	7.50604	2000	0	720	630	6	12
11	2	31	2	2		22.3082	2	1338	528	6.44254	7.27101	860	0	0	810	6	7
11	2	54	4	3		23.7332	2	5557.5	3519	8.19395	8.64074	960	0	270	1890	6	12
11	2	38	2	2		19.8141	2	445.5	198	5.69709	6.3017	370	0	450	0	6	7
11	1	58	4	2		24.7676	3	2127	990	6.99393	7.70841	3120	0	540	840	6	12
11	2	28	1	3		20.9572	2	756	297	5.98394	6.75227	1740	0	180	360	6	7
11	2	58	4	2		29.2969	4	2583	0	4.60517	7.89469	2220	0	1260	1890	6	4
11	2	47	3	1		20.5457	2	3111	297	5.98394	8.07434	420	462	840	1890	6	7
11	1	33	2	3		19.8177	2	1680	1680	7.48437	7.48437	1680	0	0	0	6	4
11	2	34	2	2		20.0288	2	2604	924	6.93147	7.90249	840	0	0	1680	6	10
11	2	51	4	1				4743	693	6.67582	8.48529	360	0	1188	1890	6	7
11	2	54	4	2		24.1415	3	2835	1155	7.13489	7.98446	840	0	0	1680	6	12
11	2	26	1	3		21.3599	2	1837.5	0	4.60517	7.56915	210	0	1050	1260	6	6
11	1	33	2	3		21.2585	2	2010	0	4.60517	7.65444	2400	792	690	420	6	6
11	1	57	4	2		20.5151	2	5001	297	5.98394	8.53719	420	0	1680	3780	6	10
11	2	44	3	3		20.5693	2	1311	693	6.67582	7.25205	1340	0	360	420	5	7
11	2	33	2	3		23.4375	2	1953	693	6.67582	7.62706	2260	0	0	1260	6	5
11	2	55	4	1		23.3091	2	2844	0	4.60517	7.98752	1320	0	2880	1260	6	3
11	2	35	2	1		17.3604	1	1026	0	4.60517	7.02643	750	396	0	630	6	7
11	2	55	4	2		20.5688	2	5529	1173	7.14913	8.63569	780	0	4716	1260	10	12
11	1	39	2	3		23.4075	2	1080	660	6.63332	7.07327	845	0	0	420	6	2
11	2	56	4	3		22.3082	2	1260	0	4.60517	7.21524	840	0	0	1260	6	12
11	1	57	4	2		20.6193	2	1323	693	6.67582	7.26052	1140	0	0	630	6	6
11	1	26	1	3	2	17.9931	1	210	0	4.60517	5.73657	1880	0	0	210	6	4
11	1	59	4	1	1	18.5568	2	3852	1386	7.30384	8.28198	2100	0	3114	0	5	7
11	1	59	4	3		24.8016	3	1892	924	6.93147	7.59689	420	0	492	530	5	12
11	2	44	3	3		23.2335	2	2562	1302	7.24566	7.88683	660	0	0	1260	6	7
11	2	52	4	3		21.4844	2	2904	924	6.93147	8.0077	1120	0	165	1680	6	5
11	2	44	3	3		22.2222	2	693	693	6.67582	6.67582	2400	0	0	0	6	4
12	2	30	2	3		25.7117	3	2190	1386	7.30384	7.73631	2940	264	0	540	6	5
12	2	40	3	1		28.9062	4	4059	1386	7.30384	8.33303	1830	0	1656	1260	6	10
12	2	49	3	2		23.1405	2	3511.5	2079	7.68662	8.19188	1770	495	1050	360	6	4
12	2	54	4	1		21.0828	2	3804	1752	7.52402	8.26976	1800	0	1836	540	6	12
12	2	28	1	3		23.5883	2	3197.5	160	5.56068	8.10092	2580	0	598.5	2520	6	4
12	2	38	2	3	2	21.3333	2	3423	1398	7.31189	8.16707	1380	990	900	540	6	4
12	2	57	4	1		24.6094	3	6678	3465	8.17892	8.82144	1680	0	2373	1260	6	12
12	2	39	2	1		19.5312	2	8604	693	6.67582	9.07154	1790	5085	2520	1890	6	7
12	2	57	4	1		20.7031	2	2595	693	6.67582	7.89915	2220	0	1335	540	6	12
12	2	42	3	3		30.4832	4	1092	198	5.69709	7.08339	2580	0	678	270	6	7
12	2	57	4	1		20.9572	2	6985	3892	8.29205	8.86574	1000	0	2184	720	6	12
12	2	59	4	1		22.8928	2	4935	2772	7.96276	8.52417	1110	0	1260	1470	6	12
12	2	49	3	1		23.7332	2	8198	2666	7.92516	9.02377	2070	3732	1557	1260	6	8
12	1	38	2	1		24.2215	3	6624	1533	7.39817	8.81344	1980	5211	0	0	6	4
12	1	30	2	3		25.763	3	3246	1653	7.46908	8.11552	1600	0	1755	0	6	4
12	2	55	4	2		20.5457	2	3614	792	6.79347	8.21986	2980	2060	906	180	6	4
12	2	49	3	1		23.833	2	2547	693	6.67582	7.88118	2880	594	0	1260	6	7
12	1	41	3	3		23.03	2	6738	2712	7.94165	8.83025	960	0	7857	120	6	10
12	2	44	3	1		20.0288	2	7878	2373	7.81319	8.98444	2220	5004	1260	600	6	7
12	1	24	1	3		21.6049	2	10898	3468	8.17976	9.30547	600	4946	2119.5	0	6	4
12	1	30	2	3		23.6614	2	4812	1644	7.46394	8.49944	2080	2970	360	0	6	2
12	1	25	1	3		30.5241	4	1719	1059	7.05531	7.50604	3240	660	0	0	6	4
12	1	58	4	2		24.8356	3	13587	1386	7.30384	9.5242	1440	11268	1260	240	6	7
12	2	51	4	1		19.563	2	6027	3465	8.17892	8.72046	1260	0	1302	1260	6	12
12	2	49	3	1		25.7778	3	4758	1386	7.30384	8.48838	1720	3804	2100	360	6	7
12	1	54	4	1		21.9713	2	5355	1053	7.05012	8.60429	1655	4170	240	0	6	7
12	1	30	2	3		24.6914	3	1479	924	6.93147	7.36455	2980	495	0	60	6	4
12	1	33	2	3		19.0311	2	3663	693	6.67582	8.23297	2280	2970	0	0	6	7
12	2	48	3	1		19.5312	2	4698	2079	7.68662	8.47595	1110	2376	630	540	6	7
12	2	49	3	1		22.8624	2	8178	693	6.67582	9.02136	1620	5964	1953	360	6	7
12	2	49	3	2		24.1415	3	5418	924	6.93147	8.61577	2670	2376	2496	540	6	7
12	1	36	2	3		23.03	2	3195	792	6.79347	8.10016	2310	990	1656	0	6	4
12	2	54	4	1		20.5688	2	1533	693	6.67582	7.39817	1620	0	0	840	6	12
12	2	25	1	3		18.132	1	3357	198	5.69709	8.14816	2640	396	2250	270	6	7
12	2	54	4	1		21.0772	2	6090	1386	7.30384	8.73069	840	0	1680	3780	6	12
12	2	34	2	3		26.5338	3	12558	2910	8.0097	9.44604	1730	5280	2250	3150	6	7
12	2	51	4	2		20.061	2	3972	528	6.44254	8.31189	1340	0	1680	2520	6	12
12	2	45	3	2		21.3382	2	5958	2106	7.69894	8.70914	1720	3564	2076	360	6	7
12	1	26	1	2		31.5617	4	7794	0	4.60517	8.97386	1920	7794	0	0	6	4
12	2	32	2	3		19.9481	2	2748	720	6.7093	7.95437	2820	537	420	1260	6	4
12	2	46	3	3		22.0386	2	6942	1293	7.23921	8.85965	1080	3210	1368	180	6	7
12	1	31	2	3		22.4913	2	1740	480	6.36303	7.51752	3000	612	558	90	6	4
12	2	30	2	3		17.9688	1	1039.5	198	5.69709	7.03834	3180	594	450	0	8	4
12	2	31	2	3		20.0288	2	0	0	4.60517	4.60517	3815	0	0	0	6	4
12	1	34	2	3		20.5714	2	984	918	6.9256	6.98841	4320	0	120	0	6	4
12	1	27	1	3		25.9455	3	5211	0	4.60517	8.57754	2220	4914	540	0	6	4
12	1	54	4	1	2	23.7812	2	4698	1386	7.30384	8.47595	1380	2970	519	360	6	7
12	1	29	1	3		30.0712	4	5950.5	3804	8.26976	8.7079	2335	1320	894	0	6	4
13	2	44	3	1	2	19.1327	2	1419	1386	7.30384	7.32581	2115	0	60	0	6	10
13	1	48	3	3	2	25.2493	3	3255	1680	7.48437	8.11821	2520	0	1494	0	7	12
13	1	29	1	3	2	26.7755	3	784.5	240	5.82895	6.78502	2520	297	450	0	6	5
13	1	30	2	3		23.1481	2	1968	198	5.69709	7.63434	3260	0	600	1440	6	4
13	1	27	1	2	2	20.1956	2	3168	678	6.65673	8.09193	2640	495	1725	0	7	5
13	2	59	4	1		25.2363	3	5166	0	4.60517	8.56903	210	0	2520	3780	7	12
13	1	29	1	3	2	25	3	3699	396	6.20658	8.24249	1980	297	3312	180	6	4
13	1	35	2	3	2	22.6757	2	4365	876	6.88346	8.40402	2360	2895	1080	0	7	7
13	1	50	4	3	3	23.4568	2	3582	2772	7.96276	8.21121	2880	0	900	315	7	5
13	2	39	2	2	2	22.0386	2	3681	396	6.20658	8.23774	720	990	1395	900	6	7
13	1	29	1	3	3	23.1837	2	4143	66	5.11199	8.35303	2265	0	540	3780	10	4
13	1	53	4	1	2	22.5981	2	2886	396	6.20658	8.00169	1140	1215	1230	180	6	7
13	1	32	2	3	2	24.0741	3	2875.5	1173	7.14913	7.99817	2240	1095	648	0	7	7
13	2	26	1	2		17.6471	1	3564	1782	7.54009	8.20631	3810	0	3240	0	6	10
13	2	48	3	3		22.6003	2	906	198	5.69709	6.91374	2880	330	360	180	7	4
13	1	30	2	3	2	28.7347	4	2289	1546.5	7.40641	7.77863	1120	396	630	0	7	7
13	2	26	1	3	3	18.75	2	3574.5	99	5.2933	8.20917	2610	445.5	2085	0	6	3
13	1	56	4	1	2	21.0938	2	6891	924	6.93147	8.85238	900	99	3132	630	7	7
13	2	41	3	3	2	22.6562	2	1898	720	6.7093	7.5999	2130	980	360	0	6	5
13	2	52	4	1		27.2392	3	2583	0	4.60517	7.89469	2730	0	1260	1890	7	12
13	2	51	4	2	3	24.3418	3	4374	2652	7.92008	8.40604	1300	0	840	1260	6	12
13	2	56	4	3	2	20.8117	2	1386	693	6.67582	7.30384	1380	0	1260	0	6	12
13	2	49	3	3	2	18.3594	1	4518	924	6.93147	8.43772	1590	2772	2880	360	6	4
13	2	56	4	3	2	28.3266	4	5688	2034	7.66575	8.66354	1260	1980	1575	180	7	4
13	1	40	3	3	3	20.0474	2	6720	6720	8.82761	8.82761	2780	0	0	0	6	6
13	2	55	4	2	2	23.634	2	5891.5	0	4.60517	8.6981	1320	3564	462	1487.5	7	5
13	1	45	3	3	3	26.2596	3	840	0	4.60517	6.84588	2160	0	396	120	7	3
13	2	45	3	2	2	18.3594	1	1095	297	5.98394	7.0859	1620	0	492	360	7	3
13	1	47	3	3	2	23.4375	2	1923	693	6.67582	7.61234	2700	0	330	630	6	4
13	1	33	2	3	2	22.9854	2	1512	396	6.20658	7.38523	1980	0	1116	0	7	4
13	2	39	2	3	2	21.0828	2	6717	693	6.67582	8.82718	2790	1782	840	3780	7	4
13	1	40	3	3	3	28.699	4	367.5	99	5.2933	6.1474	3030	0	270	120	7	4
13	1	51	4	2	3	25.1429	3	0	0	4.60517	4.60517	1920	0	0	0	7	3
13	1	54	4	1	2	20.984	2	4515	1032	7.03174	8.43707	2220	0	2646	270	7	7
13	1	41	3	3	2	24.977	3	0	0	4.60517	4.60517	2730	0	0	0	6	6
13	2	34	2	3		24.0055	3	3273	2400	7.82405	8.12356	2310	297	720	180	7	2
13	1	36	2	3	3	25.6173	3	7193	3413	8.16423	8.89467	1860	2970	2520	315	7	2
13	2	53	4	3		24.0882	3	3429	1386	7.30384	8.16877	1050	0	1953	90	6	12
13	2	59	4	1	2	20.8889	2	3546	594	6.54247	8.20139	450	0	5040	180	6	12
13	2	57	4	1	2	22.0317	2	5292	1386	7.30384	8.59267	840	0	2520	2520	7	12
13	1	57	4	1	2	22.0932	2	1695	0	4.60517	7.49276	2010	462	1458	180	6	8
13	2	59	4	1	1	23.4375	2	489	297	5.98394	6.37843	2880	0	273	0	7	12
13	2	53	4	1	2	22.8624	2	1530	792	6.79347	7.39634	1710	0	360	540	7	12
13	2	43	3	1	1	24.7475	3	5536	1693	7.49165	8.63693	1860	990	1755	1260	7	7
13	1	59	4	1	2	23.939	3	3084	1074	7.06817	8.06589	1700	165	1224	0	6	8
13	1	45	3	2	2	19.257	2	5337	99	5.2933	8.60098	600	4320	954	180	6	7
13	2	37	2	2	1	21.3593	2	792	792	6.79347	6.79347	2550	0	0	0	7	7
13	1	31	2	3		20.2449	2	4014	1173	7.14913	8.32215	1960	1704	540	840	7	4
14	2	56	4	1	2	28.9062	4	6258	2310	7.78738	8.75747	2030	0	4662	1260	6	12
14	2	49	3	2	1	20.7031	2	3087	693	6.67582	8.06684	1680	0	2142	630	6	12
14	2	51	4	2	2	17.9688	1	3748.5	1039.5	7.03834	8.25544	1590	1039.5	1890	630	7	7
14	2	43	3	2	2	20.9566	2	2463	198	5.69709	7.84893	1830	742.5	1647	240	7	6
14	2	37	2	3	3	23.4375	2	1360	0	4.60517	7.28619	2580	1120	99	60	6	6
14	2	43	3	2	2	19.9594	2	4788	445.5	6.3017	8.49454	1050	2772	5040	630	7	4
14	1	41	3	2	1	23.3067	2	9198	4158	8.35655	9.13755	120	693	1198.5	3780	6	8
14	1	53	4	3	3	22.1453	2	2718	1332	7.26683	7.94378	1596	693	1260	0	7	2
14	2	46	3	1	2	19.5312	2	3223.5	924	6.93147	8.10877	2080	693	976.5	630	6	4
14	1	51	4	2		29.3199	4	4737	346.5	6.10144	8.48405	1140	462	2118	420	7	8
14	1	48	3	2	1	23.939	3	783	99	5.2933	6.78333	1050	297	540	90	6	7
14	1	50	4	2	2	22.4913	2	2061	495	6.38856	7.67833	1330	693	1260	180	7	5
14	2	31	2	2	2	20.6852	2	4530	132	5.44674	8.44031	2790	4200	360	0	6	7
14	2	49	3	2	2	16.8475	1	4158	2079	7.68662	8.35655	3690	1386	3780	0	7	5
14	1	29	1	3	2	24.4898	3	10131	4438	8.42024	9.23318	2610	4676	837	180	7	5
14	1	55	4	1	2	24.0055	3	2079	693	6.67582	7.68662	2780	693	1260	0	7	8
14	2	50	4	2	2	24.6548	3	2205	693	6.67582	7.74284	840	0	1302	210	6	12
14	2	34	2	3	3	21.6311	2	360	0	4.60517	6.13123	1260	0	0	360	7	7
14	1	49	3	3	2	20.5151	2	1932	0	4.60517	7.61678	1020	0	840	1470	6	13
14	2	58	4	2	2	19.433	2	1881	297	5.98394	7.59136	420	0	1278	630	6	12
14	2	51	4	1	2	21.3382	2	960	165	5.57973	6.96602	1425	0	300	630	6	12
14	1	49	3	1	2	21.6713	2	627	297	5.98394	6.58893	2460	0	600	0	7	12
14	2	33	2	3	3	21.6713	2	2520	0	4.60517	7.87093	2250	0	1386	0	6	5
14	1	58	4	3	2	22.4913	2	12078	5226	8.58036	9.40739	630	0	7119	5250	6	12
14	1	54	4	1	2	23.939	3	693	0	4.60517	6.67582	2100	0	1260	0	7	12
14	2	56	4	1	2	22.2222	2	4968	792	6.79347	8.5307	1260	0	720	3780	6	12
14	1	40	3	3	2	21.6049	2	3945	99	5.2933	8.30524	2280	0	120	3780	7	4
14	2	59	4	3	2	23.1247	2	3276	0	4.60517	8.12445	840	0	2520	1890	6	12
14	1	37	2	3	2	21.2585	2	6306	594	6.54247	8.76499	2160	3066	2520	1260	7	5
14	1	51	4	2	1	27.6817	3	1854	297	5.98394	7.57763	390	297	693	0	6	8
14	1	49	3	3	3	22.0932	2	2052	792	6.79347	7.67415	3120	0	0	1260	7	1
14	1	45	3	1	2	31.1419	4	1995	330	6.06379	7.64731	4200	0	1048.5	900	7	10
14	1	45	3	3	3	24.4898	3	5106	0	4.60517	8.55757	3180	5040	120	0	6	7
14	1	42	3	1	2	24.974	3	1818	693	6.67582	7.55904	4280	0	900	630	7	10
14	2	33	2	3	3	22.1003	2	3348	198	5.69709	8.14555	2460	2970	0	180	7	7
14	1	54	4	3	2	17.7557	1	2061	693	6.67582	7.67833	2790	495	1260	180	7	5
14	1	56	4	3	3	24.2215	3	5418	2772	7.96276	8.61577	2550	0	2520	1260	6	12
14	2	51	4	3	3	23.5304	2	7386	4026	8.32506	8.92079	3540	0	693	2520	6	12
14	1	35	2	3	3	25.9516	3	1213.5	975	6.98008	7.18045	3100	0	270	90	7	5
14	1	33	2	3	3	21.7181	2	15404.2	1158	7.13728	9.64887	360	13850.2	852	1620	6	7
14	2	58	4	2	2	20.9572	2	1485	198	5.69709	7.36834	1920	0	738	630	7	12
14	2	51	4	2	2	22.7615	2	14826	0	4.60517	9.61086	660	14826	0	0	6	7
14	2	58	4	1	2	21.5645	2	6183	1584	7.42893	8.7456	1750	0	4704	840	6	12
14	2	54	4	1	1	20.8117	2	3306	693	6.67582	8.13329	1500	0	1260	1920	7	10
14	2	55	4	1	2	22.7615	2	2511	1188	7.16085	7.86749	2220	0	1260	630	6	12
14	2	52	4	2	2	16.0037	1	925.5	148.5	5.51544	6.93294	1720	0	738	120	7	12
14	1	32	2	3	1	19.5918	2	5982	264	5.89715	8.71309	2760	5718	0	0	6	4
15	2	34	2	3	3	20.202	2	198	198	5.69709	5.69709	2730	0	0	0	6	5
15	2	43	3	2	3	18.6709	2	792	792	6.79347	6.79347	1310	0	0	0	6	6
15	2	45	3	3	2	22.0386	2	4980	4452	8.42332	8.53307	1720	198	600	0	6	5
15	2	46	3	3	2	21.4844	2	1836	1386	7.30384	7.56838	2580	0	247.5	0	6	7
15	2	32	2	3	3	21.3675	2	198	198	5.69709	5.69709	2800	0	0	0	6	4
15	1	32	2	3	3	29.0688	4	8640	0	4.60517	9.07567	1330	8640	0	0	5	4
15	2	28	1	3	3	19.9594	2	1512	396	6.20658	7.38523	3000	0	1116	0	6	4
15	2	51	4	3	3	23.5883	2	990	495	6.38856	6.99393	2760	0	900	0	6	4
15	1	40	3	3	3	25.4028	3	132	0	4.60517	5.44674	2970	132	0	0	6	4
15	2	54	4	1	2	20.4294	2	693	693	6.67582	6.67582	2790	0	0	0	7	12
15	1	27	1	3	3	20.0617	2	3600	0	4.60517	8.21609	1650	3600	0	0	6	4
15	1	33	2	3	3	25.5102	3	1590	0	4.60517	7.43248	1920	0	825	90	6	4
15	2	43	3	3	2	20.83	2	980	980	6.98472	6.98472	2740	0	0	0	5	5
15	1	36	2	2	2	23.7812	2	198	198	5.69709	5.69709	2600	0	0	0	6	6
15	2	58	4	1	2	22.0604	2	2079	1386	7.30384	7.68662	1680	0	1260	0	5	12
15	1	47	3	3	3	24.6559	3	1188	1188	7.16085	7.16085	2540	0	0	0	6	7
15	1	45	3	2	2	23.5294	2	1287	297	5.98394	7.2349	2770	990	0	0	6	3
15	1	40	3	2	2	23.1481	2	1551	1056	7.05272	7.40914	3060	0	900	0	6	5
15	2	53	4	1	3	23.2335	2	1560	0	4.60517	7.41457	2100	0	1200	900	6	12
15	2	40	3	2	2	22.1003	2	2030	800	6.80239	7.66388	1280	0	1332	330	6	7
15	2	35	2	3	3	19.2336	2	4203	1440	7.33954	8.36707	2100	1485	360	1080	6	7
15	2	40	3	3	3	21.6311	2	2001	600	6.55108	7.65017	680	297	645	540	6	13
15	2	40	3	1	2	22.8624	2	5160	264	5.89715	8.56789	1100	1617	3780	1200	6	6
15	2	41	3	1	2	20.5457	2	2592	960	6.96602	7.89804	2010	0	735	600	6	7
15	2	53	4	3	3	23.5304	2	5733	600	6.55108	8.67129	1260	0	2646	2940	6	12
15	2	41	3	1	1	20.5457	2	3176	800	6.80239	8.09438	1380	0	1413	720	6	7
15	1	56	4	1	2	23.4375	2	2100	1440	7.33954	7.69621	1780	0	1200	0	6	5
15	2	49	3	2	2	22.1893	2	3246	240	5.82895	8.11552	1380	0	3213	360	6	5
15	2	37	2	2	2	21.9076	2	2115	330	6.06379	7.70301	1380	297	1356	240	6	6
15	2	42	3	3	2	22.0317	2	8328	2364	7.80954	9.03932	3560	0	2340	3780	6	4
15	2	42	3	2	2	22.8624	2	2574	180	5.63479	7.89133	1260	0	2142	630	6	5
15	1	29	1	3	2	24.4898	3	8253	3474	8.18144	9.03038	1950	2232	1440	1755	6	5
15	2	45	3	1	2	24.6094	3	6195	1120	7.10661	8.74751	1260	0	2793	3150	6	10
15	2	35	2	3	3	22.6562	2	1842	0	4.60517	7.57147	2050	396	1215	150	6	5
15	2	45	3	2	2	23.4221	2	1646	320	6.04025	7.46508	2580	66	1332	360	6	5
15	2	36	2	3	2	22.1003	2	0	0	4.60517	4.60517	2240	0	0	0	6	5
15	2	38	2	2	2	22.3478	2	2170	640	6.60665	7.72754	1840	0	1530	270	6	4
15	1	41	3	3	3	22.5896	2	891	396	6.20658	6.89871	2820	0	900	0	6	4
15	2	28	1	3	2	21.4844	2	1551	219	5.76519	7.40914	2580	396	720	540	6	4
15	2	48	3	3	2	25.9516	3	6462	792	6.79347	8.78905	2010	0	2079	1890	6	5
15	2	46	3	1	2	21.7778	2	5436	1120	7.10661	8.61903	1660	0	1215	3360	6	7
15	1	40	3	3	3	22.3094	2	264	264	5.89715	5.89715	2620	0	0	0	5	4
15	1	45	3	1	3	24.7721	3	798	198	5.69709	6.80017	2610	0	330	0	7	5
15	2	59	4	1	2	22.8928	2	2106	1386	7.30384	7.69894	1680	0	396	0	6	12
15	2	36	2	3	3	21.0077	2	1400	1400	7.31322	7.31322	1380	0	0	0	6	4
15	2	48	3	2	3	24.0882	3	624	264	5.89715	6.58479	1130	0	198	0	6	4
15	2	29	1	3	3	20.5688	2	759	264	5.89715	6.75577	2790	0	900	0	6	4
15	1	50	4	1	3	24.2215	3	2695	1000	7.00307	7.93559	1070	240	1164	480	6	6
15	1	42	3	2	1	23.3887	2	6228	0	4.60517	8.75274	840	0	2358	3780	6	10
16	1	45	3	1		29.0548	4	148.5	0	4.60517	5.51544	2160	0	270	0	6	8
16	2	25	1	3		19.721	2	942	480	6.36303	6.9489	2700	0	840	0	6	8
16	1	49	3	1	2	22.4913	2	3735	1386	7.30384	8.25192	3120	495	1080	1260	6	8
16	2	57	4	1		22.8624	2	2184	0	4.60517	7.73368	3120	0	1680	1260	6	12
16	2	54	4	1		24.6548	3	2880	0	4.60517	7.99968	2940	0	1386	360	6	12
16	1	51	4	1		21.7192	2	3429	1386	7.30384	8.16877	2280	0	1260	1350	5	7
16	2	53	4	2	2	23.4375	2	720	720	6.7093	6.7093	2145	0	0	0	6	7
16	2	50	4	1		28.578	4	3363	0	4.60517	8.14989	2520	0	1999.5	945	6	12
16	1	57	4	1		22.8571	2	495	0	4.60517	6.38856	2880	0	900	0	6	7
16	2	58	4	1	1	22.8928	2	3132	0	4.60517	8.08086	2100	0	5040	360	6	10
16	2	58	4	1		19.7777	2	4095	1386	7.30384	8.34165	3720	0	3780	630	5	12
16	2	29	1	3		20.5457	2	5040	0	4.60517	8.54481	1260	0	693	3780	6	10
16	1	51	4	2	2	21.7181	2	4293	693	6.67582	8.38777	2670	3600	0	0	6	8
16	2	53	4	1	2	24.0346	3	3465	1386	7.30384	8.17892	2730	0	3780	0	6	12
16	2	50	4	1		19.052	2	2610	0	4.60517	7.9047	2685	0	742.5	1260	6	8
16	1	48	3	1	2	29.3658	4	742.5	742.5	6.73637	6.73637	2730	0	0	0	6	10
16	1	54	4	1	2	24.8016	3	1980	0	4.60517	7.64012	3060	1980	0	0	6	8
16	2	43	3	1		26.6728	3	9864	0	4.60517	9.20673	1620	3564	2772	1260	5	8
16	2	54	4	1		23.03	2	2133	2133	7.7111	7.7111	2520	0	0	0	6	12
16	1	43	3	3		28.4091	4	0	0	4.60517	4.60517	3150	0	0	0	5	9
16	1	43	3	1		21.7181	2	3966	0	4.60517	8.31042	2760	3570	720	0	5	6
16	1	31	2	3		28.089	4	450	0	4.60517	6.30992	3960	0	0	450	6	1
16	1	33	2	3		21.5139	2	3798	0	4.60517	8.26822	2400	3600	360	0	6	8
16	2	37	2	3		20.202	2	1917	1917	7.60937	7.60937	2160	0	0	0	6	7
16	2	35	2	2	2	19.5312	2	5400	0	4.60517	8.6125	2700	2475	1642.5	1080	6	8
16	1	36	2	3		28.4055	4	660	0	4.60517	6.63332	2880	660	0	0	6	8
16	1	52	4	2		24.2123	3	3360	960	6.96602	8.14902	3120	2400	0	0	6	4
16	1	36	2	2		22.4913	2	0	0	4.60517	4.60517	2985	0	0	0	6	4
16	2	47	3	2		22.5827	2	7128	4893	8.51579	8.88572	3440	933	840	840	6	7
16	1	26	1	3	2	24.4898	3	4395	1920	7.61085	8.41072	2100	1980	900	0	6	7
16	2	30	2	3		21.4844	2	3663	0	4.60517	8.23297	1965	2970	1260	0	6	7
16	1	48	3	2	2	21.4691	2	1287	990	6.99393	7.2349	2010	0	540	0	6	8
16	1	34	2	3		26.7755	3	880	880	6.88755	6.88755	2010	0	0	0	6	7
16	1	48	3	1		25.7117	3	957	660	6.63332	6.96319	2760	0	540	0	6	8
16	2	52	4	2	2	24.977	3	4032	693	6.67582	8.32652	2100	0	3780	1260	6	12
16	2	51	4	3		19.7232	2	4680	0	4.60517	8.4722	2010	1980	1485	0	6	8
16	2	26	1	3		17.5781	1	2633	320	6.04025	7.91316	3000	990	1260	630	6	5
16	1	27	1	3		27.1314	3	4923	693	6.67582	8.52178	2470	3672	360	360	6	5
16	1	57	4	2		21.9713	2	8265	240	5.82895	9.03181	3240	1683	3915	1050	6	8
16	1	36	2	2		19.8347	2	1332	693	6.67582	7.26683	1995	0	180	540	6	8
16	1	47	3	3		26.7299	3	2178	693	6.67582	7.73105	2400	1485	0	0	6	8
16	2	52	4	1	2	22.5827	2	5292	1386	7.30384	8.59267	2520	0	2520	2520	6	12
16	1	27	1	3		24.1672	3	1098	0	4.60517	7.08841	2845	0	360	900	6	8
16	1	42	3	1		21.7993	2	2520	0	4.60517	7.87093	3360	0	1386	0	6	12
16	1	52	4	2		20.7612	2	558	198	5.69709	6.4892	2640	0	198	0	6	7
16	1	29	1	3	2	21.9713	2	14238	7165	8.89082	9.57067	3240	3234	2133	3960	6	5
16	2	58	4	1	2	22.0317	2	4428	1386	7.30384	8.41804	2370	0	3240	1260	6	12
16	1	33	2	2		16.609	1	3390	2400	7.82405	8.15766	2220	330	1200	0	6	4
17	1	37	2	3	2	23.8754	2	2464	226	5.7869	7.84932	2280	1398	462	0	6	5
17	1	32	2	1	2	24.4193	3	2223	693	6.67582	7.75061	1110	1530	0	0	6	7
17	2	48	3	1	2	26.0375	3	1998	594	6.54247	7.64874	2520	0	1179	630	6	12
17	2	56	4	1	2	23.2335	2	4719	693	6.67582	8.48032	1680	0	2817	2100	6	12
17	1	52	4	1	2	21.9671	2	5601	840	6.84588	8.6484	2280	495	3906	360	6	7
17	1	29	1	3	2	22.4913	2	2772	990	6.99393	7.96276	3000	792	1800	0	6	7
17	1	45	3	3	2	21.9713	2	3732	2796	7.97109	8.25114	1260	0	1017	0	6	5
17	2	56	4	2	2	20.5049	2	2916	0	4.60517	8.01169	1260	0	720	2520	6	12
17	2	42	3	2	2	19.3337	2	1926	396	6.20658	7.61382	2960	495	900	540	6	7
17	2	29	1	3	2	17.7154	1	4158	1188	7.16085	8.35655	3285	1980	1800	0	6	8
17	1	32	2	3	2	24.6914	3	5130	0	4.60517	8.56217	1650	5130	0	0	6	7
17	2	58	4	1	2	18.8189	2	3450	1386	7.30384	8.1747	1840	0	777	1260	6	12
17	1	48	3	2	2	22.5981	2	1932	0	4.60517	7.61678	3120	1800	240	0	6	7
17	1	40	3	2	2	27.3588	3	320	320	6.04025	6.04025	1350	0	0	0	6	7
17	1	49	3	2	2	20.9573	2	693	693	6.67582	6.67582	3360	0	0	0	6	7
17	2	31	2	3	2	26.079	3	2595	240	5.82895	7.89915	1300	495	924	180	6	5
17	1	56	4	3	2	23.3234	2	2682	693	6.67582	7.93093	1590	495	1080	900	6	4
17	2	57	4	1	2	30.111	4	4698	2772	7.96276	8.47595	3360	0	2520	540	6	12
17	2	29	1	3	2	20.5693	2	3603	1188	7.16085	8.2169	2000	495	1200	1260	7	7
17	2	55	4	2	2	22.8329	2	5985	1386	7.30384	8.71358	2520	0	3780	2520	6	10
17	2	53	4	1	3	20.5761	2	4374	0	4.60517	8.40604	1680	0	1080	3780	6	12
17	1	53	4	1	1	22.231	2	3708	396	6.20658	8.24486	750	2376	1017	0	6	7
17	2	57	4	1	2	24.0344	3	1185	297	5.98394	7.15851	1050	0	960	360	6	12
17	2	55	4	1	2	21.2183	2	3066	594	6.54247	8.06022	1740	0	1440	1680	6	12
17	1	36	2	3	2	21.4691	2	1467	198	5.69709	7.35692	2160	990	279	0	6	7
17	1	52	4	1	2	23.6713	2	4698	264	5.89715	8.47595	1740	2970	2160	540	6	7
17	2	52	4	1	2	23.8751	2	3612	924	6.93147	8.21933	1680	0	3360	840	6	12
17	2	57	4	1	2	17.5781	1	4725	1386	7.30384	8.48157	1680	0	3780	1260	6	12
17	1	51	4	2	2	22.8571	2	5103	396	6.20658	8.55699	1260	792	2088	1260	6	7
17	1	36	2	2	2	23.03	2	5886	594	6.54247	8.69718	5880	0	5040	2520	6	10
17	1	31	2	3	3	27.2392	3	3838.5	445.5	6.3017	8.27855	2850	1800	1260	900	6	4
17	2	54	4	3	3	25.2363	3	6489	1404	7.31588	8.79316	1480	822	2184	1890	6	5
17	2	38	2	2	3	24.2215	3	4011	198	5.69709	8.32142	1800	660	1920	1260	7	5
17	2	57	4	2	2	23.0112	2	5733	1680	7.48437	8.67129	1380	0	1722	3780	6	12
17	2	59	4	1	2	21.0938	2	5439	693	6.67582	8.61957	1260	0	2982	2520	6	12
17	1	54	4	1	2	23.8751	2	2319	924	6.93147	7.79111	3060	495	495	0	6	7
17	1	32	2	3	2	25.9516	3	7332	396	6.20658	8.91355	9660	1428	4536	0	6	6
17	2	49	3	1	2	20.1348	2	4923	2079	7.68662	8.52178	420	0	2880	1260	6	12
17	1	48	3	2	2	21.9671	2	6309	0	4.60517	8.76546	2340	2376	1656	2520	6	7
17	1	53	4	1	1	20.984	2	6426	3493	8.18674	8.78355	1260	0	1260	2520	6	10
17	2	57	4	1	2	21.6441	2	6765	2373	7.81319	8.83419	1380	0	5238	1260	6	12
17	2	54	4	2	1	20.7008	2	4176	396	6.20658	8.36077	1260	0	0	3780	6	12
17	2	52	4	1	1	22.3082	2	5166	0	4.60517	8.56903	420	0	2520	3780	6	12
17	2	58	4	1	2	19.2894	2	5304	924	6.93147	8.59489	1320	0	1860	2520	6	12
17	2	33	2	3	2	23.7332	2	2637	495	6.38856	7.91462	2040	1782	0	360	6	7
17	2	32	2	3	2	26.0262	3	891	495	6.38856	6.89871	2280	396	0	0	6	3
17	2	59	4	1	2	24.6548	3	3969	1386	7.30384	8.31115	1960	0	1260	1890	6	12
17	2	39	2	3	1	20.0288	2	1386	693	6.67582	7.30384	2940	0	1260	0	6	10
18	2	57	4	1	2	23.7332	2	10479	4746	8.48591	9.26663	1530	0	1722	3780	6	12
18	1	54	4	2		19.0311	2	2700	0	4.60517	7.93737	2520	1260	792	0	6	7
18	2	43	3	1	1	28.3447	4	4158	693	6.67582	8.35655	735	0	7560	0	6	10
18	2	53	4	1	2	21.0828	2	3444	0	4.60517	8.17301	420	0	1680	2520	6	12
18	2	57	4	1	2	25.1039	3	1710	0	4.60517	7.50108	855	0	247.5	1260	6	12
18	1	50	4	2	2	30.0408	4	4164	2982	8.03333	8.35796	700	0	840	720	6	12
18	2	57	4	2	2	19.8178	2	2151	891	6.89871	7.71913	1110	0	0	1260	6	12
18	2	52	4	2	2	24.6548	3	4797	891	6.89871	8.49638	1680	0	2520	2520	6	13
18	1	59	4	1	2	19.7232	2	3546	1533	7.39817	8.20139	2400	0	1293	1260	6	12
18	2	55	4	1	2	28.3987	4	4542	594	6.54247	8.4429	1155	0	3360	2100	6	12
18	2	50	4	1	2	21.6413	2	3847.5	1980	7.64012	8.28084	630	0	450	1620	6	12
18	1	50	4	3	2	27.4406	3	7184	693	6.67582	8.89344	450	5798	1260	360	6	2
18	1	49	3	1	2	22.4913	2	7173	1320	7.25841	8.89192	660	4158	2745	315	6	7
18	2	56	4	1	1	19.5312	2	4806	693	6.67582	8.49821	1080	0	1755	2520	6	12
18	1	28	1	2	2	27.4691	3	3603	0	4.60517	8.2169	510	1017	813	1260	6	7
18	2	25	1	1		20.9572	2	396	132	5.44674	6.20658	1200	0	480	0	6	5
18	2	35	2	2	2	17.0068	1	14412	5028	8.54247	9.58273	1250	5976	1455	1800	6	13
18	1	54	4	1	2	34.6021	4	297	49.5	5.0073	5.98394	3040	247.5	0	0	6	7
18	1	58	4	1	2	25.9516	3	1518	132	5.44674	7.38895	810	693	1260	0	6	8
18	1	51	4	1		22.3094	2	1683	0	4.60517	7.48605	1110	792	1620	0	6	7
18	2	46	3	2	2	20.9572	2	3285	495	6.38856	8.12711	2160	2376	180	315	6	7
18	2	41	3	3	2	23.6244	2	264	0	4.60517	5.89715	2610	66	360	0	6	2
18	1	58	4	1	1	22.6474	2	1842	0	4.60517	7.57147	2160	594	1356	0	6	7
18	1	37	2	3		25.4694	3	7500	297	5.98394	8.9359	1500	6906	540	0	6	4
18	2	45	3	1	2	23.4375	2	0	0	4.60517	4.60517	1320	0	0	0	6	7
18	1	50	4	3	3	24.3375	3	5598	1440	7.33954	8.64787	1470	0	7560	0	6	5
18	2	56	4	1		29.2969	4	1566	33	4.89035	7.41818	1380	0	1260	840	6	12
18	2	55	4	1		21.2306	2	2547	594	6.54247	7.88118	2100	0	1953	0	6	12
18	1	37	2	3		18.4672	1	2904	198	5.69709	8.0077	320	528	1350	180	6	4
18	1	30	2	3	3	22.8374	2	636	0	4.60517	6.60123	890	438	360	0	6	5
18	1	50	4	1	2	25.2493	3	1788	0	4.60517	7.54327	2575	528	495	360	6	8
18	2	43	3	3	3	19.4734	2	3048	0	4.60517	8.05452	2700	960	360	1890	6	4
18	1	48	3	2	2	23.03	2	6271	0	4.60517	8.75951	2220	3976	1890	0	6	8
18	2	39	2	3	2	23.03	2	3552	792	6.79347	8.20303	2760	888	1440	1080	6	4
18	1	49	3	2	2	24.4898	3	7236	0	4.60517	8.90055	2250	5340	1248	540	6	8
18	1	40	3	2	2	28.3447	4	11553	0	4.60517	9.36332	1920	8745	1950	480	6	8
18	2	30	2	3	2	22.6562	2	2976	1920	7.61085	8.03139	2580	396	1200	0	6	5
18	2	39	2	1	2	19.1001	2	4260	0	4.60517	8.38023	1750	1860	825	900	6	7
18	1	35	2	3	2	24.5675	3	8580	6720	8.82761	9.06878	2640	1860	0	0	6	2
18	1	27	1	2	2	22.3214	2	13557	8205	9.02461	9.52201	1740	3192	1188	0	6	7
18	1	41	3	1	2	27.0416	3	4968	0	4.60517	8.5307	3120	2280	1950	360	6	6
18	2	49	3	1	2	25.6369	3	7812	0	4.60517	8.97614	1920	2940	2430	2520	6	7
18	2	48	3	1	2	23.1911	2	7968	1386	7.30384	8.99566	2100	1470	2430	2520	6	7
18	2	34	2	3	2	18.7783	2	4212	0	4.60517	8.36916	2760	2880	1440	540	6	4
18	2	53	4	1	2	19.2277	2	5292	1386	7.30384	8.59267	2100	0	2520	2520	6	12
18	1	51	4	2	2	22.3214	2	5430	0	4.60517	8.61794	1920	3390	990	240	6	8
18	2	27	1	3	2	21.2306	2	4428	0	4.60517	8.41804	2370	1920	1455	1080	6	5
18	1	52	4	2	2	25.9095	3	8763	0	4.60517	9.08964	2420	7188	1395	180	6	8
19	2	37	2	2		21.4844	2	7098	1413	7.32185	8.88156	2820	1680	2700	2520	6	7
19	1	43	3	1		24.977	3	7065	0	4.60517	8.87696	720	6570	900	0	6	4
19	2	55	4	1		28.0404	4	7350	924	6.93147	8.91597	1260	0	4368	3780	6	10
19	2	31	2	3		23.833	2	5364	2232	7.75448	8.60594	3150	1872	0	1260	6	6
19	2	49	3	2		22.6757	2	3825	2730	7.94803	8.27512	1080	0	465	630	6	7
19	2	42	3	3		21.1553	2	657	99	5.2933	6.62936	3195	438	0	120	6	4
19	2	37	2	3		23.0112	2	3264	594	6.54247	8.12089	1620	297	1260	1680	6	7
19	1	35	2	3		22.4913	2	4386	480	6.36303	8.40872	1980	1596	0	2310	6	4
19	2	59	4	1	1	25.4767	3	2412	1620	7.45008	7.82883	2520	0	1440	0	6	12
19	1	43	3	3	3	22.5981	2	4479	198	5.69709	8.42924	3840	1386	3024	60	6	2
19	1	52	4	2		29.4029	4	927	693	6.67582	6.9344	2520	0	180	135	6	5
19	2	36	2	3		21.4844	2	900	0	4.60517	6.90776	3330	360	0	540	6	5
19	1	48	3	3		24.093	3	3340.5	636	6.60123	8.14337	1050	445.5	180	2160	6	5
19	2	31	2	3	2	22.8624	2	8145	3093	8.06872	9.01736	2050	4398	546	270	6	1
19	1	59	4	1		24.7676	3	264	0	4.60517	5.89715	1260	0	480	0	6	10
19	1	35	2	3	2	24.9135	3	2655	198	5.69709	7.92117	2100	1965	339	180	6	4
19	2	48	3	1		22.0317	2	3596	0	4.60517	8.21501	1335	1895	2520	315	6	8
19	1	33	2	3	3	21.2245	2	1213.5	0	4.60517	7.18045	2115	930	270	135	6	7
19	2	33	2	3		20.8117	2	2247	693	6.67582	7.76089	2520	0	1680	630	6	4
19	2	32	2	3		21.2031	2	1565.5	160	5.56068	7.41788	570	240	756	247.5	6	4
19	1	40	3	3	2	24.093	3	3630	2190	7.73631	8.22416	2760	0	495	540	6	2
19	1	35	2	3	3	24.3375	3	5337	99	5.2933	8.60098	780	99	378	3780	6	5
19	2	45	3	3	3	21.4844	2	2088	0	4.60517	7.69074	2430	0	360	1890	6	5
19	2	54	4	3		21.9363	2	1111.5	643.5	6.61137	7.09961	2820	198	0	270	6	4
19	2	54	4	1		22.2222	2	2766	792	6.79347	7.96067	1260	0	1680	1050	6	12
19	1	45	3	1		25.3515	3	2872.5	462	6.3315	7.99716	2100	247.5	1260	1470	6	7
19	1	48	3	3		26.5731	3	2330	0	4.60517	7.79565	2340	278	1836	540	6	4
19	2	33	2	3	3	21.4844	2	6228	0	4.60517	8.75274	1890	693	999	3780	6	5
19	2	34	2	3		17.9688	1	4500	594	6.54247	8.43381	2700	2034	3240	90	6	7
19	2	30	2	3	3	22.0386	2	519	60	5.07517	6.42811	1280	0	180	360	6	4
19	1	42	3	3	2	23.1481	2	5139	0	4.60517	8.56389	2880	5089.5	90	0	6	7
19	2	49	3	2		24.7676	3	1578	264	5.89715	7.42536	1480	99	900	720	6	5
19	2	44	3	1	2	22.0317	2	4176	0	4.60517	8.36077	840	2376	0	1800	6	7
19	1	38	2	3	2	23.3887	2	5034.5	1588.5	7.4316	8.54374	3840	1988	657	720	6	4
19	2	36	2	3	2	23.03	2	5565	2226	7.75191	8.64206	1640	0	3780	1260	6	10
19	2	42	3	2		18.7328	2	1558	160	5.56068	7.41337	1020	480	756	0	6	8
19	1	50	4	2	2	24.9135	3	3180	720	6.7093	8.0956	2370	1950	600	180	6	7
19	2	32	2	3	3	20.3125	2	4926	1920	7.61085	8.52238	2280	0	2718	1260	6	10
19	1	36	2	3	2	24.2123	3	5218.5	1765.5	7.53128	8.57895	2160	1599	1575	360	6	4
19	1	46	3	3	2	23.8754	2	2808	1638	7.46049	7.97522	1230	678	240	360	6	4
19	2	30	2	3	3	21.4844	2	1070	82.5	5.20675	7.06476	3380	609.5	393	120	6	5
19	2	27	1	3		19.1467	2	1230	396	6.20658	7.19293	1430	99	900	240	6	4
19	1	54	4	3	2	24.093	3	1881	594	6.54247	7.59136	3840	297	1800	0	6	8
19	1	54	4	2		21.2585	2	9328	2044	7.67043	9.15144	2220	4932	3312	450	6	7
19	1	38	2	3		30.854	4	1854	99	5.2933	7.57763	2460	0	900	1260	6	4
19	1	46	3	2		25.6896	3	1230	396	6.20658	7.19293	1480	99	900	240	6	5
19	2	49	3	2		26.0375	3	2196	0	4.60517	7.73892	1920	198	1350	0	6	7
20	2	53	4	2	2	22.6562	2	2790	990	6.99393	7.96901	4080	990	99	630	9	4
20	1	36	2	3	3	20.0474	2	7223	339	6.0845	8.89878	2160	5210	1080	1080	9	2
20	2	49	3	1		28.8889	4	396	198	5.69709	6.20658	840	0	360	0	9	10
20	1	25	1	3	3	21.2245	2	5152.5	2182.5	7.73303	8.56646	3030	1485	2700	0	9	6
20	2	25	1	3	3	18.2868	1	1983	198	5.69709	7.64156	360	495	930	360	9	13
20	2	59	4	1	2	22.7732	2	4428	4158	8.35655	8.41804	420	0	7560	270	9	12
20	1	47	3	1	2	22.2656	2	2277	693	6.67582	7.77359	1680	1386	360	0	9	6
20	1	52	4	2	2	21.7181	2	1161	198	5.69709	7.13966	650	693	0	270	10	5
20	1	54	4	3		27.7344	3	2286	1386	7.30384	7.77737	2580	0	495	0	9	4
20	2	55	4	3		25.711	3	5733	0	4.60517	8.67129	870	0	1854	3780	9	12
20	1	33	2	3	2	28.7274	4	3705	1455	7.34923	8.24407	1860	990	1800	270	9	1
20	1	51	4	2	2	23.1206	2	6678	1386	7.30384	8.82144	1680	1386	2520	2520	9	5
20	2	30	2	3		24.7676	3	2875.5	1257	7.21303	7.99817	1380	0	666	750	9	13
20	1	44	3	2	2	34.6809	4	1881	0	4.60517	7.59136	1740	1188	1260	0	9	4
20	2	52	4	2	2	21.5139	2	2530.5	297	5.98394	7.87493	350	795	1470	630	10	13
20	2	32	2	3	3	18.8189	2	2934	1386	7.30384	8.01764	1480	495	1260	360	9	1
20	2	41	3	1	2	17.6309	1	1368	396	6.20658	7.29166	1680	0	1440	180	9	10
20	1	34	2	2	2	30.7787	4	2778	678	6.65673	7.96485	600	1980	0	120	9	7
20	2	56	4	1	2	19.7239	2	201	0	4.60517	5.70711	420	0	120	135	9	12
20	1	58	4	1	2	24.5089	3	3198	3108	8.0734	8.10107	1560	0	0	90	9	8
20	1	46	3	1	2	22.2041	2	1518	528	6.44254	7.38895	840	990	0	0	9	7
20	1	41	3	3		19.8177	2	8976	3192	8.09925	9.11339	2250	1116	3348	1320	9	1
20	2	30	2	3	2	20.202	2	288	198	5.69709	5.96101	2355	0	0	90	9	5
20	2	42	3	2	2	22.3133	2	4812	495	6.38856	8.49944	840	2940	936	360	10	8
20	2	56	4	3		25.9516	3	11292	8106	9.01262	9.34067	2520	0	2718	1440	9	12
20	2	49	3	3		24.974	3	5106	3108	8.0734	8.55757	2400	198	1948.5	540	9	4
20	2	48	3	3		23.8751	2	4194	1836	7.56838	8.36497	540	0	1152	720	10	12
20	2	34	2	3	2	24.2382	3	3624	600	6.55108	8.22255	1860	0	2070	630	10	4
20	2	51	4	1		25.7117	3	729	0	4.60517	6.72022	2580	0	378	270	9	12
20	2	58	4	2		25.6544	3	9499.5	6012	8.71801	9.16947	910	0	1143	3780	9	12
20	1	27	1	3	3	26.1224	3	1620	0	4.60517	7.45008	2160	558	1588.5	0	9	5
20	2	42	3	3	2	19.721	2	1818	495	6.38856	7.55904	2640	495	558	270	9	2
20	2	26	1	3	2	19.563	2	2430	1836	7.56838	7.83597	2640	396	360	0	9	5
20	2	42	3	3		21.5645	2	3039	0	4.60517	8.05166	3060	0	180	2940	9	4
20	2	49	3	2		24.0346	3	1836	396	6.20658	7.56838	2580	0	396	720	10	5
20	1	40	3	3		25.2595	3	3283	838	6.84375	8.12652	840	1398	886.5	120	9	10
20	1	44	3	2		21.4691	2	468	198	5.69709	6.34212	3120	0	0	270	9	4
20	2	36	2	3	3	17.9688	1	2936.5	412	6.23832	8.01846	210	1953	630	225	10	5
20	1	39	2	2	2	23.6614	2	5832	396	6.20658	8.68812	2910	1948.5	450	3780	9	3
20	1	55	4	3	3	21.3039	2	3564	396	6.20658	8.20631	2620	1782	2520	0	9	1
20	2	34	2	3		19.3792	2	973.5	537	6.45677	6.97868	2760	346.5	0	90	9	1
20	1	49	3	3	2	23.3887	2	2323	0	4.60517	7.79276	1890	2158	300	0	9	1
20	2	45	3	3		22.5827	2	5211	2394	7.82164	8.57754	1020	0	1134	1440	10	12
20	1	58	4	2		23.5294	2	2763	198	5.69709	7.95963	2220	0	1890	270	10	5
20	2	26	1	3	2	16.6493	1	0	0	4.60517	4.60517	990	0	0	0	9	6
21	2	39	2	3		22.4059	2	846	0	4.60517	6.85224	2880	0	120	780	9	3
21	2	57	4	1	1	25.3906	3	7758	2772	7.96276	8.96929	1740	0	8154	2520	9	12
21	2	41	3	2	1	19.2277	2	528	198	5.69709	6.44254	4020	0	0	330	12	7
21	2	31	2	3		25.7778	3	6000	960	6.96602	8.71604	2580	0	3465	1260	9	4
21	2	54	4	2		18.7305	2	1431	0	4.60517	7.33368	1230	594	540	540	12	7
21	1	49	3	2		25.3515	3	2733	678	6.65673	7.94909	690	1497	558	0	9	7
21	1	38	2	2		21.6049	2	1626	594	6.54247	7.45356	1080	396	852	0	11	4
21	2	45	3	3	3	18.9619	2	3078	1737	7.51589	8.06401	3000	297	1080	450	9	2
21	2	55	4	1				5818	1386	7.30384	8.68575	1680	2866	2520	180	12	7
21	2	56	4	1		24.4646	3	4158	2772	7.96276	8.35655	2100	0	5040	0	1	12
21	2	52	4	2		22.3757	2	5958	1386	7.30384	8.70914	1800	1386	2520	1800	1	3
21	2	58	4	3	2	25.2994	3	2508	918	6.9256	7.86634	570	0	1800	600	9	12
21	1	50	4	1		24.2215	3	0	0	4.60517	4.60517	840	0	0	0	9	12
21	2	49	3	2		18.2868	1	2268	495	6.38856	7.7698	1680	0	1557	540	12	10
21	2	33	2	3		18.026	1	2106	0	4.60517	7.69894	1590	0	2718	360	11	7
21	2	56	4	1		26.3465	3	438	0	4.60517	6.28786	1680	0	360	240	12	10
21	1	41	3	3	3	21.6049	2	3219	1059	7.05531	8.10742	2400	1440	396	0	9	1
21	2	26	1	3		19.052	2	1197	297	5.98394	7.16781	1740	330	732	0	9	1
21	2	46	3	2		24.841	3	636	0	4.60517	6.60123	1260	0	720	240	12	6
21	1	29	1	3	3	23.6713	2	9885	396	6.20658	9.20884	3420	9093	720	90	9	3
21	2	51	4	2		23.5304	2	1794	0	4.60517	7.54645	2400	1794	0	0	9	6
21	2	41	3	1		26.0375	3	1332	0	4.60517	7.26683	780	396	720	540	12	7
21	2	50	4	3		23.7332	2	2862	1440	7.33954	7.99362	2100	0	1137	420	12	12
21	2	36	2	3		24.1672	3	1053	693	6.67582	7.05012	510	0	0	360	9	7
21	1	50	4	2		22.4913	2	6573	0	4.60517	8.80583	2220	2280	5418	630	1	1
21	1	57	4	1		23.939	3	6656	396	6.20658	8.81819	600	5732	1620	3780	12	7
21	2	49	3	2		24.8358	3	990	396	6.20658	6.99393	900	0	1080	0	11	10
21	2	56	4	1		20.3954	2	6048	1980	7.64012	8.72388	1050	0	5040	1890	9	12
21	2	56	4	1		28.3737	4	4473	594	6.54247	8.42793	420	0	180	3780	9	10
21	2	35	2	2		27.3438	3	15498	1485	7.36834	9.6549	3060	14238	900	1260	9	7
21	1	39	2	3		25.0593	3	3972	495	6.38856	8.31189	2580	2190	738	630	11	4
21	2	52	4	3		20.4491	2	1440	0	4.60517	7.33954	1080	0	0	1440	1	5
21	2	29	1	3		18.8189	2	270	0	4.60517	5.9135	810	0	0	270	1	4
22	1	56	4	3	2	24.4898	3	0	0	4.60517	4.60517	3780	0	0	0	10	4
22	1	54	4	3	3	26.7755	3	5964	462	6.3315	8.71012	420	0	2226	3780	10	12
22	2	37	2	2	3	21.4844	2	9198	2559	7.88571	9.13755	460	0	5040	3780	10	10
22	2	57	4	2	3	18.3391	1	3591	495	6.38856	8.21365	1470	1980	720	720	10	12
22	2	26	1	3	2	21.875	2	5628	924	6.93147	8.65312	210	0	1680	3780	10	10
22	2	58	4	3	2	17.8465	1	0	0	4.60517	4.60517	3900	0	0	0	10	4
22	1	51	4	2	2	21.7994	2	918	198	5.69709	6.9256	2580	0	0	720	10	7
22	2	38	2	3	2	18.3594	1	0	0	4.60517	4.60517	3600	0	0	0	10	4
22	2	26	1	3	3	20.5693	2	1080	0	4.60517	7.07327	2820	0	0	1080	10	4
22	1	49	3	3	3	24.4898	3	279	99	5.2933	5.93754	3150	0	0	180	10	1
22	2	28	1	3	2	17.5781	1	0	0	4.60517	4.60517	4200	0	0	0	10	7
22	2	56	4	3	3	24.8358	3	2982	0	4.60517	8.03333	960	0	840	2520	11	4
22	2	53	4	1	2	25.3155	3	4476	0	4.60517	8.42858	7380	4320	120	90	10	7
22	2	28	1	3	2	17.1468	1	0	0	4.60517	4.60517	3900	0	0	0	10	4
22	1	53	4	2	2	22.0522	2	4491	297	5.98394	8.43185	1740	3474	0	720	11	8
22	2	51	4	1	2	23.8281	2	1034	0	4.60517	7.03351	3000	330	480	440	10	6
22	2	23	1	1	2	16.0156	1	1938	0	4.60517	7.61972	2880	0	1020	540	10	7
22	1	32	2	3	3	27.7008	3	1510	160	5.56068	7.38399	2280	495	900	360	10	5
22	1		4	3	2	21.3382	2	1440	720	6.7093	7.33954	2880	0	0	720	10	7
22	2	50	4	1	1	23.533	2	6888	1386	7.30384	8.85195	0	0	2226	2520	10	12
22	1	34	2	3	2	24.6097	3	2016	198	5.69709	7.65728	3000	0	855	720	10	4
27	1	43	3	3		20.202	2	1548	0	4.60517	7.40732	1440	1188	0	360	9	7
22	2	27	1	3	3	17.7154	1	378	198	5.69709	6.16961	2800	0	0	180	10	3
22	1	27	1	3	2	21.9713	2	1689	636	6.60123	7.48941	2700	495	360	360	10	7
22	1	42	3	3	2	21.4691	2	0	0	4.60517	4.60517	3690	0	0	0	11	7
22	1	33	2	3	2	23.4568	2	198	198	5.69709	5.69709	2880	0	0	0	10	4
22	1	29	1	3	2	25.8264	3	1716	198	5.69709	7.50439	2760	0	1020	120	10	4
22	1	30	2	3	3	23.6713	2	1344	132	5.44674	7.27517	1920	0	240	1080	10	4
22	2	31	2	2	2	20.3125	2	2154	678	6.65673	7.72046	1995	0	720	1080	10	7
22	2	47	3	3	2	21.7993	2	1197	297	5.98394	7.16781	3300	0	0	900	10	7
22	1	31	2	3	3	20.984	2	1422	1200	7.17012	7.32778	2720	0	240	90	10	7
22	2	31	2	3	2	19.1953	2	792	396	6.20658	6.79347	2670	198	360	0	10	4
22	2	55	4	3	3	19.9792	2	5391	2079	7.68662	8.61087	2040	0	2430	720	10	8
22	1	28	1	3	2	23.6713	2	459	0	4.60517	6.32615	2760	0	180	360	10	7
22	1	29	1	3	2	23.6713	2	1925	800	6.80239	7.61333	2220	0	900	630	10	7
22	1	53	4	3	3	25.8264	3	9198	2772	7.96276	9.13755	420	0	5964	3780	10	12
22	1	50	4	2	3	27.7551	3	4158	2772	7.96276	8.35655	1680	0	5040	0	10	12
22	1	29	1	3	2	33.241	4	1200	480	6.36303	7.17012	2640	0	0	720	10	7
22	2	34	2	3	1	20.0796	2	1344	0	4.60517	7.27517	2570	0	480	1080	10	7
22	1	45	3	3	2	23.5102	2	495	0	4.60517	6.38856	1560	495	0	0	11	4
22	1	39	2	2	2	24.281	3	3708	0	4.60517	8.24486	2580	594	1080	2520	11	7
22	1	40	3	3	3	26.2346	3	4938	198	5.69709	8.52476	2400	3390	1800	360	10	4
22	1	37	2	3	3	22.0932	2	2043	1386	7.30384	7.66996	2820	198	180	360	10	6
22	1	35	2	3	2	23.4568	2	798	240	5.82895	6.80017	2340	0	360	360	10	7
23	2	53	4	2		22.3757	2	3048	0	4.60517	8.05452	1230	0	2688	900	10	12
23	1	45	3	2		23.1206	2	5328	264	5.89715	8.59933	1720	2772	3015	270	9	99
23	1	41	3	3	3	22.46	2	3914	132	5.44674	8.29754	2220	2582	1200	540	10	4
23	2	30	2	3	2	16.937	1	228.5	80	5.19296	5.79454	1600	0	270	0	10	4
23	1	31	2	3		20.0474	2	4710	3558	8.20467	8.47845	2640	594	558	0	9	4
23	1	32	2	3	3	20.7612	2	3099	0	4.60517	8.07059	4380	825	2076	630	10	4
23	2	52	4	3		22.8928	2	2412	0	4.60517	7.82883	700	297	2160	90	10	99
23	2	39	2	2	2	23.0469	2	4251	3492	8.18646	8.37816	1950	693	120	0	10	7
23	2	25	1	3	2	19.5312	2	990	990	6.99393	6.99393	480	0	0	0	10	7
23	1	58	4	2		22.9854	2	1980	990	6.99393	7.64012	660	330	1200	0	10	5
23	2	31	2	3		24.6548	3	3207	0	4.60517	8.1038	630	297	2460	720	10	8
23	2	30	2	3		21.2183	2	6542	980	6.98472	8.80117	1560	1386	3906	270	9	99
23	2	27	1	3	2	19.0677	2	576	0	4.60517	6.51619	3240	0	720	180	10	5
23	2	52	4	1		23.4375	2	5838	1188	7.16085	8.68913	1890	0	3192	1890	9	12
23	1	36	2	3	2	29.0548	4	330	66	5.11199	6.06379	1300	66	360	0	10	4
23	2	32	2	2	3	18.75	2	4140	438	6.28786	8.35232	1560	264	360	3240	10	2
23	2	33	2	3	3	18.6709	2	4647	372	6.15698	8.46527	2390	99	720	3780	10	4
23	1	27	1	2	2	20.3074	2	5680	0	4.60517	8.66216	150	4885	900	300	10	7
23	2	23	1	3	3	18.7305	2	1200	720	6.7093	7.17012	0	480	0	0	10	1
23	1	25	1	3	2	22.4913	2	1685	0	4.60517	7.48717	150	890	300	630	10	7
23	2	49	3	1	3	24.6097	3	1850	0	4.60517	7.57558	210	890	600	630	10	7
23	1	40	3	3	2	22.8374	2	5400	4320	8.3939	8.6125	2940	0	0	1080	10	4
23	2	24	1	3	3	20.3244	2	1635	660	6.63332	7.45876	405	537	426	120	10	7
23	1	58	4	2		30.4867	4	9042	480	6.36303	9.12063	1260	6204	1548	0	9	7
23	1	42	3	3	3	24.2123	3	4728	2697	7.9363	8.48219	2120	99	1230	0	9	7
23	1	47	3	1		24.9135	3	2013	396	6.20658	7.65586	2460	693	1680	0	10	7
23	1	28	1	3		22.7204	2	1110	396	6.20658	7.09838	2080	264	600	120	10	7
23	2	51	4	2		22.3757	2	2119.5	198	5.69709	7.70504	2040	1155	630	420	10	7
23	1	50	4	3	2	17.5771	1	132	132	5.44674	5.44674	3240	0	0	0	10	7
23	1	46	3	2		23.1481	2	3438	2250	7.76217	8.17132	2190	594	1080	0	9	7
23	1	48	3	2	3	29.8606	4	1986	1158	7.13728	7.643	1860	0	360	630	9	10
23	1	49	3	2		22.3863	2	1006.5	330	6.06379	7.00896	3400	264	750	0	10	7
23	1	31	2	2	2	15.6986	1	396	0	4.60517	6.20658	3120	0	720	0	10	7
23	1	50	4	2		22.7204	2	8561	777	6.77651	9.06659	2400	6132	840	1190	10	5
23	1	48	3	2		20.7612	2	5748	495	6.38856	8.67385	1900	2772	4185	90	9	99
23	2	28	1	3		18.75	2	4158	990	6.99393	8.35655	2080	2079	2100	0	10	99
23	2	29	1	3		21.2245	2	5748	660	6.63332	8.67385	1280	4158	4605	90	9	99
23	2	55	4	2		23.4375	2	4617	1533	7.39817	8.45893	420	0	3780	1005	10	4
23	2	26	1	3		18.2563	1	4158	1485	7.36834	8.35655	1740	1980	2520	0	10	99
23	1	56	4	1		21.2585	2	5328	264	5.89715	8.59933	1680	3465	3015	270	9	99
23	1	59	4	3		22.571	2	4617	636	6.60123	8.45893	270	3225	720	360	10	99
23	1	43	3	3		22.3435	2	3680	739	6.73221	8.23748	690	2085	720	460	10	4
23	2	48	3	3	2	23.4375	2	4447	532	6.44889	8.42222	3960	792	2250	630	10	5
23	2	56	4	1	3	23.1473	2	3915	1422	7.32778	8.29779	1260	0	1557	1260	10	12
23	1	41	3	3		28.7317	4	2454	132	5.44674	7.84542	1610	2010	339	0	9	8
23	1	36	2	3	3	20.984	2	2250	480	6.36303	7.76217	1830	198	1032	0	10	7
24	1	30	2	3	3	23.9869	3	3095	1040	7.03878	8.06934	1940	1680	0	375	10	2
24	2	31	2	3		19.8141	2	3411	396	6.20658	8.16366	3120	1485	1800	540	10	13
24	2	25	1	3		20.061	2	2241	396	6.20658	7.75833	2760	990	900	360	10	7
24	2	31	2	3		18.0697	1	2646	960	6.96602	7.9179	6300	990	720	300	9	7
24	2	39	2	3		19.721	2	4509	1116	7.10332	8.43577	2550	2400	1260	300	9	5
24	2	59	4	3		20.9572	2	6138	1188	7.16085	8.73841	1740	1782	3996	1260	10	7
24	2	32	2	3		21.3675	2	2226	924	6.93147	7.75191	1530	231	420	840	10	4
24	1	58	4	3		25.9516	3	1785	346.5	6.10144	7.54168	1430	346.5	840	630	10	1
24	1	58	4	3	3	28.3447	4	717	148.5	5.51544	6.70564	1050	0	270	420	10	2
24	1	31	2	3	3	20.8307	2	1250	800	6.80239	7.20786	1040	0	0	450	10	4
24	1	31	2	3	2	22.2291	2	3370	960	6.96602	8.15191	1520	1960	0	450	10	2
24	2	29	1	3	3	18.3655	1	600	132	5.44674	6.55108	1500	0	360	270	10	4
24	1	29	1	3		21.9525	2	1066.5	297	5.98394	7.06176	510	462	450	60	10	4
24	2	27	1	3		22.8571	2	5205	0	4.60517	8.57641	3975	2400	5100	0	10	4
24	2	36	2	3		20.5457	2	693	693	6.67582	6.67582	1620	0	0	0	10	4
24	2	26	1	3		18.2563	1	586.5	198	5.69709	6.53161	1290	0	402	0	10	4
24	2	33	2	3		20.202	2	1875.5	410	6.23441	7.58858	2310	198	912	180	10	7
24	1	55	4	3		21.551	2	871.5	132	5.44674	6.87884	2370	132	648	0	10	4
24	2	53	4	3	3	21.9076	2	1224	297	5.98394	7.18841	720	0	540	630	10	4
24	1	35	2	3		24.3025	3	645	339	6.0845	6.61338	2070	0	252	0	10	6
24	2	28	1	3		21.4844	2	2016	0	4.60517	7.65728	2490	198	657	1080	10	4
24	2	40	3	3		22.8329	2	2718	198	5.69709	7.94378	1970	0	0	2520	10	7
24	1	35	2	3		28.9979	4	1086	198	5.69709	7.07834	1860	264	678	0	10	6
24	2	45	3	2		19.7777	2	1626	66	5.11199	7.45356	2370	0	165	1260	10	7
24	2	57	4	1		23.4375	2	2013	198	5.69709	7.65586	40	0	399	1470	10	12
24	2	31	2	3		21.7192	2	1890	198	5.69709	7.59589	2220	0	405	1260	10	5
24	1	46	3	3		25.9516	3	726	636	6.60123	6.71659	1740	0	0	90	10	2
24	1	53	4	1	3	20.7612	2	8550	660	6.63332	9.06531	1500	2895	2880	900	10	6
24	1	30	2	3	3	21.4533	2	600	0	4.60517	6.55108	2320	0	330	0	9	4
24	2	28	1	3	3	19.0677	2	0	0	4.60517	4.60517	2160	0	0	0	10	7
24	1	29	1	3	3	22.4913	2	1035	0	4.60517	7.03439	4380	0	1197	0	9	6
24	1	25	1	3	3	23.3887	2	480	480	6.36303	6.36303	2460	0	0	0	10	7
24	2	25	1	3	3	23.2335	2	1926	396	6.20658	7.61382	3330	1200	600	0	10	7
24	1	24	1	3	3	20.0474	2	198	0	4.60517	5.69709	540	0	360	0	10	4
24	2	29	1	3	3	20.5693	2	1980	990	6.99393	7.64012	660	330	1200	0	10	7
24	1	26	1	3	3	22.5306	2	628.5	480	6.36303	6.59099	1280	0	270	0	10	7
24	1	49	3	1	3	20.5499	2	2190	0	4.60517	7.73631	2360	495	1560	0	10	6
24	2	25	1	3		19.052	2	462	66	5.11199	6.3315	2460	198	360	0	9	4
24	2	45	3	2		20.2848	2	522	66	5.11199	6.43294	1830	198	360	60	10	7
24	1	49	3	2		22.7583	2	486	66	5.11199	6.37332	2520	132	360	90	10	7
24	2	46	3	2		21.0938	2	921	264	5.89715	6.92854	1840	99	360	360	10	7
24	2	58	4	1		26.9531	3	1512	297	5.98394	7.38523	2580	0	900	720	9	99
29	1	56	4	2	2	23.5102	2	391	391	6.19644	6.19644	2100	0	0	0	12	4
29	2	50	4	1	2	26.4463	3	4086	0	4.60517	8.3395	630	0	2619	2520	1	12
29	1	49	3	2	1	21.7994	2	5838	264	5.89715	8.68913	1260	5838	0	0	9	6
29	1	51	4	1	3	24.4898	3	3404	80	5.19296	8.16166	1050	2862	840	0	11	3
29	1	50	4	3	2	26.4236	3	2760	0	4.60517	7.95858	2300	2400	0	360	10	5
29	1	43	3	3	2	22.7204	2	3144	1782	7.54009	8.08456	3060	0	1335	0	11	4
29	1	59	4	3	3	23.9395	3	1838	1346	7.27656	7.56941	3540	0	438	0	12	4
29	1	46	3	3	3	24.2215	3	0	0	4.60517	4.60517	4200	0	0	0	11	3
29	2	47	3	3	3	20.7008	2	588	0	4.60517	6.53379	2940	297	420	60	1	4
29	2	44	3	3	3	22.6003	2	4471	1880	7.59085	8.42749	3120	1485	967.5	260	11	5
29	2	35	2	3	2	19.8413	2	1857	0	4.60517	7.57917	240	198	246	1440	11	99
29	2	28	1	3	2	17.5781	1	2385	99	5.2933	7.81803	2840	0	1308	60	9	7
29	2	36	2	3	2	23.2254	2	1566	198	5.69709	7.41818	4680	792	720	180	1	7
29	2	57	4	1	2	27.3438	3	5220	1386	7.30384	8.57923	540	0	1476	2520	12	1
29	1	53	4	2	2	19.8177	2	4737	297	5.98394	8.48405	2040	990	2460	1260	12	7
29	1	57	4	1	2	21.0498	2	5040	0	4.60517	8.54481	2520	0	4158	5160	9	13
29	2	55	4	2	3	20.0288	2	0	0	4.60517	4.60517	4140	0	0	0	11	2
29	2	52	4	1	2	27.3438	3	5859	693	6.67582	8.69266	810	0	2520	3780	12	12
29	2	30	2	3	3	20.0288	2	1071	579	6.52062	7.06561	3720	0	438	0	9	4
29	2	29	1	3	2	18.424	1	528	198	5.69709	6.44254	1620	0	600	0	9	13
29	1	44	3	2	2	26.1224	3	0	0	4.60517	4.60517	480	0	0	0	12	7
29	2	58	4	1	2	20.202	2	6042	1836	7.56838	8.72291	420	0	2586	2700	12	12
29	1	52	4	2	2	25.9516	3	8043	198	5.69709	9.00491	1530	5580	1698	1800	1	7
29	2	38	2	3	2	26.0375	3	5028	438	6.28786	8.54247	1860	792	558	3240	11	7
29	1	31	2	2	2	29.685	4	4095	0	4.60517	8.34165	3990	2772	1260	630	11	7
29	2	56	4	1	2	21.7555	2	6990	2013	7.65586	8.86644	2520	0	1926	2520	11	99
29	1	56	4	1	2	19.0311	2	5733	876	6.88346	8.67129	1650	798	2160	3210	11	7
29	2	49	3	2	1	19.5312	2	4094	617	6.57508	8.34141	1550	0	1695	1080	12	10
29	1	55	4	1	2	20.7157	2	6012	0	4.60517	8.71801	3360	0	5040	3240	12	12
29	2	42	3	2	3	19.5312	2	11340	4380	8.40738	9.34487	3060	4320	0	2700	11	3
29	2	45	3	2	2	23.4221	2	3348	773	6.77194	8.14555	1490	1813	1005	0	11	7
29	2	57	4	1	2	22.2656	2	4266	0	4.60517	8.3816	1140	0	3180	1680	9	12
29	2	48	3	2	2	23.4375	2	3117	912	6.91968	8.0762	3060	495	33	1650	11	7
29	2	49	3	2	2	25.3906	3	6378	1470	7.35883	8.77617	2580	0	2457	3180	1	12
29	2	51	4	2	2	23.1911	2	6426	733	6.72503	8.78355	1440	0	1656	3780	1	12
29	2	58	4	1	2	19.1467	2	6012	1386	7.30384	8.71801	2340	0	2916	2520	1	12
29	1	27	1	3	3	21.2245	2	1781	626	6.58755	7.53956	1740	495	1200	0	9	4
29	2	36	2	3	2	23.7118	2	4234	758	6.7546	8.37425	2490	2118	756	440	11	4
29	2	25	1	2	2	17.9688	1	528	132	5.44674	6.44254	3400	0	720	0	11	6
29	1	53	4	2	3	19.0311	2	1647	132	5.44674	7.46566	1830	495	264	540	9	7
29	1	35	2	3	1	26.5285	3	6888	1074	7.06817	8.85195	2280	3954	1200	1800	12	7
29	2	44	3	2	2	20.5761	2	495	99	5.2933	6.38856	480	0	720	0	9	8
25	2	56	4	2	3	25	3	3546	1533	7.39817	8.20139	750	0	1755	420	8	12
25	2	57	4	1	3	21.0938	2	1446	264	5.89715	7.34343	2520	132	1131	135	8	12
25	1	30	2	3		25.2493	3	2100	1920	7.61085	7.69621	3240	0	0	180	8	2
25	2	36	2	3	2	22.8624	2	1797.5	0	4.60517	7.54829	2340	360	450	1190	9	5
25	2	27	1	3	2	23.5304	2	2538	396	6.20658	7.87778	2670	462	0	1680	9	7
25	2	56	4	1	2	20.8117	2	5859	693	6.67582	8.69266	930	0	2520	3780	9	12
25	1	44	3	1	2	22.0386	2	5838	2772	7.96276	8.68913	1680	4452	5040	0	9	7
25	1	29	1	3	2	22.3435	2	2949	769.5	6.76792	8.02257	4140	1932	450	0	9	2
25	2	51	4	1	1	20.7008	2	1884	1533	7.39817	7.59287	1260	0	420	120	8	12
25	2	26	1	3	3	19.1406	2	8838	2826	7.98139	9.09807	3000	4266	3780	360	8	2
25	1	56	4	2	1	21.2585	2	1074	0	4.60517	7.06817	630	0	579	630	8	6
25	2	41	3	1	2	23.833	2	270	0	4.60517	5.9135	3045	0	0	270	8	8
25	2	34	2	3	2	20.1733	2	1140	678	6.65673	7.12287	2820	198	480	0	8	13
25	2	47	3	3	2	20.7031	2	1239	666	6.64118	7.19968	2800	396	240	45	9	5
25	2	37	2	2		20.9572	2	5832	0	4.60517	8.68812	3360	0	2034	3780	9	10
25	1	29	1	3	2	31.1419	4	9642	1653	7.46908	9.1842	1200	4506	2646	270	9	4
25	1	38	2	3	2	21.9671	2	5139	0	4.60517	8.56389	3120	5040	576	0	9	8
25	1	43	3	2	2	21.6713	2	3645	1800	7.54961	8.22818	2530	0	2766	240	9	99
25	2	33	2	3	2	20.7008	2	4479	132	5.44674	8.42924	1290	1764	1260	1890	9	7
25	1	57	4	2	2	24.6914	3	1137	0	4.60517	7.12044	1680	0	1002	0	9	12
25	1	47	3	1	2	29.4118	4	526.5	0	4.60517	6.44015	630	346.5	0	180	8	3
25	2	51	4	2	2	23.4375	2	2709	693	6.67582	7.94058	1500	0	2520	630	8	12
25	2	42	3	2	2	20.9572	2	2046	1386	7.30384	7.67136	1530	480	0	180	9	7
25	2	56	4	1	2	32.8125	4	1605	462	6.3315	7.44132	2100	0	1260	450	9	12
25	1	46	3	2	3	21.2953	2	4293	1866	7.58376	8.38777	690	231	2817	270	8	6
25	2	53	4	1		23.2335	2	7278	990	6.99393	8.90626	1260	5370	1425	420	9	7
25	1	54	4	1	2	24.4898	3	198	0	4.60517	5.69709	3720	0	360	0	9	2
25	2	27	1	3	2	17.9688	1	189	0	4.60517	5.66643	1350	0	180	90	9	4
25	2	50	4	3		17.7999	1	1656	840	6.84588	7.47079	2180	0	720	420	9	12
25	2	29	1	3	3	18.6709	2	192	0	4.60517	5.67675	3480	66	120	60	9	4
25	2	53	4	1	2	23.3091	2	2877	924	6.93147	7.99867	1800	0	1260	1260	9	12
25	2	50	4	1	1	24.2439	3	1968	1155	7.13489	7.63434	2520	0	1326	0	9	13
25	2	59	4	1	2	27.3909	3	1501.5	693	6.67582	7.3787	630	0	336	540	8	12
25	2	49	3	2	2	23.8751	2	3570	1575	7.42357	8.20795	840	0	1230	900	8	10
25	2	55	4	3		21.0938	2	5166	1386	7.30384	8.56903	1260	0	1386	1260	9	12
25	1	40	3	3	2	24.2123	3	678	0	4.60517	6.65673	540	492	186	0	9	1
25	2	30	2	3	3	18.8268	2	453	0	4.60517	6.31536	2520	240	60	180	9	7
25	2	41	3	3	2	21.7555	2	1833	960	6.96602	7.56683	2490	693	0	180	9	4
25	1	27	1	3		26.8274	3	7858	937	6.94409	8.98193	1050	594	9144	180	9	6
25	2	57	4	3	3	23.4375	2	1102	400	6.21461	7.09174	2040	0	840	240	8	4
25	1	32	2	3	2	24.8016	3	3099	1554	7.41095	8.07059	3480	960	247.5	135	9	4
25	1	55	4	1		19.7133	2	459	0	4.60517	6.32615	2310	99	0	360	9	6
25	2	58	4	2	3	23.0518	2	624	0	4.60517	6.58479	2150	264	0	360	9	12
26	1	37	2	3	2	20.2812	2	2283	693	6.67582	7.77612	2420	495	1230	0	9	4
26	1	53	4	2		18.424	1	1107	0	4.60517	7.09589	3540	720	540	90	9	1
26	2	31	2	3	2	19.5312	2	5226	2346	7.80221	8.58036	3780	0	3699	720	9	10
26	1	31	2	3	2	25.8806	3	6930	1386	7.30384	8.85794	1110	4590	1080	360	9	7
26	2	34	2	3	2	18.3594	1	8802	1386	7.30384	9.09403	2040	990	2784	3780	9	7
26	1	59	4	1	3	26.2773	3	2362	693	6.67582	7.80873	2010	994	900	180	10	5
26	1	43	3	3	2	24.3911	3	2096.5	706	6.69208	7.69462	2180	765	810	180	10	2
26	2	31	2	3	2	22.0386	2	5642	1386	7.30384	8.65556	1120	146	600	3780	10	7
26	2	25	1	3	2	17.5781	1	1035	0	4.60517	7.03439	1680	0	1197	0	9	4
26	1	41	3	1	2	21.4691	2	5550	99	5.2933	8.63941	1830	4815	720	240	10	4
26	1	34	2	3	3	21.4691	2	5334	3276	8.12445	8.60043	1830	1188	330	270	9	5
26	2	37	2	3		24.0882	3	1040	0	4.60517	7.03878	2940	560	0	480	10	4
26	1	33	2	3		18.7783	2	5733	0	4.60517	8.67129	1650	2937	852	2160	9	5
26	1	54	4	2		22.5981	2	702	132	5.44674	6.68711	1530	198	372	0	10	4
26	2	56	4	1		24.0346	3	693	0	4.60517	6.67582	2310	0	1260	0	10	13
26	2	27	1	3	3	19.487	2	426	33	4.89035	6.2653	2490	33	600	30	9	7
26	1	50	4	3		25.6489	3	1329	0	4.60517	7.26473	1470	330	180	900	9	2
26	2	25	1	3		22.1003	2	1860.5	1146.5	7.12809	7.58096	2340	0	1080	120	9	7
26	2	55	4	1		27.0051	3	4986	1386	7.30384	8.53425	1770	0	594	2520	9	12
26	1	53	4	1		23.03	2	5418	2772	7.96276	8.61577	2100	2772	1260	1260	9	7
26	2	41	3	1		24.977	3	693	0	4.60517	6.67582	420	693	0	0	10	7
26	2	47	3	1		21.7784	2	5271	0	4.60517	8.58877	840	5040	420	2520	9	5
26	2	25	1	3		17.3604	1	11118	1920	7.61085	9.32527	870	9198	2016	0	9	4
26	2	32	2	3		19.1406	2	792	0	4.60517	6.79347	2010	396	720	0	9	5
26	1	53	4	1		26.2976	3	0	0	4.60517	4.60517	2940	0	0	0	10	10
26	2	32	2	3	2	17.1468	1	8205	594	6.54247	9.02461	870	6297	1179	540	10	5
26	2	44	3	1		24.6548	3	528	264	5.89715	6.44254	2310	0	480	0	9	10
26	1	28	1	3		26.7299	3	1251	0	4.60517	7.2086	990	756	900	0	9	6
26	1	46	3	2		26.2976	3	2880	0	4.60517	7.99968	1860	0	1584	0	9	8
26	2	27	1	3		20.0288	2	320	0	4.60517	6.04025	3375	0	0	320	9	5
26	2	53	4	2	3	26.3702	3	5418	4158	8.35655	8.61577	1050	0	7560	1260	9	12
26	1	48	3	1		19.0311	2	1551	198	5.69709	7.40914	420	975	360	180	9	8
26	1	47	3	3	2	23.939	3	0	0	4.60517	4.60517	1590	0	0	0	9	7
26	2	35	2	3	3	18.8189	2	0	0	4.60517	4.60517	2940	0	0	0	10	5
26	1	29	1	3		21.7181	2	99	0	4.60517	5.2933	2725	0	180	0	9	4
26	1	52	4	1		21.6333	2	3039	0	4.60517	8.05166	1650	1626	1656	0	9	7
26	1	25	1	3	3	21.6296	2	0	0	4.60517	4.60517	2940	0	0	0	10	4
26	1	25	1	3		18.4013	1	1009.5	960	6.96602	7.01166	2625	0	90	0	9	7
26	2	30	2	3	2	23.4375	2	495	0	4.60517	6.38856	2100	198	540	0	10	5
26	2	44	3	3	3	24.8358	3	2397	240	5.82895	7.82285	3720	1257	1332	0	10	5
26	1	54	4	3	2	23.6614	2	3077.5	132	5.44674	8.06385	2940	2260	810	240	9	7
26	1	30	2	3	2	28.4055	4	900	0	4.60517	6.90776	1140	0	495	0	10	5
26	1	50	4	1	3	21.9713	2	678	480	6.36303	6.65673	1020	0	360	0	10	5
26	1	44	3	3	2	25.0995	3	6108	1386	7.30384	8.73359	1740	3588	1080	540	9	5
27	2	58	4	2	2	25.721	3	1506	0	4.60517	7.3815	1680	0	2586	0	8	12
27	1	51	4	3		26.5731	3	4218	2079	7.68662	8.37055	2470	2970	1440	60	9	4
27	2	59	4	1	2	21.4844	2	4725	693	6.67582	8.48157	1680	0	5040	1260	9	12
27	2	59	4	1	2	23.0518	2	2076	0	4.60517	7.68524	2100	0	1413	420	9	12
27	2	49	3	2	1	21.0938	2	3066	3066	8.06022	8.06022	2520	0	0	0	8	12
27	2	59	4	2	3	20.9644	2	4126.5	0	4.60517	8.34913	1260	0	630	3780	8	12
27	2	49	3	1	2	23.833	2	270	0	4.60517	5.9135	630	0	0	270	8	7
27	2	50	4	1		25.3906	3	4329	2772	7.96276	8.39593	2040	0	540	1260	9	4
27	2	59	4	1		19.1406	2	4158	693	6.67582	8.35655	1860	3564	480	0	10	7
27	2	56	4	1	2	24.5578	3	1746	0	4.60517	7.52078	4200	0	2520	360	8	12
27	2	53	4	1	2	21.6441	2	3080	560	6.49224	8.06464	560	0	1386	0	8	12
27	2	54	4	1	2	27.268	3	2427	1188	7.16085	7.83479	0	0	1680	315	8	12
27	2	53	4	1	2	19.4734	2	2049	495	6.38856	7.67276	865	0	1680	630	9	12
27	1	30	2	2	2	22.571	2	0	0	4.60517	4.60517	3060	0	0	0	9	7
27	1	44	3	2	2	25.3515	3	2968.5	2622	7.90912	8.02894	2680	0	630	0	9	7
27	1	48	3	1		24.6914	3	0	0	4.60517	4.60517	4480	0	0	0	9	6
27	1	39	2	2	2	24.6755	3	2568	594	6.54247	7.88908	2910	0	1680	1050	9	4
27	1	48	3	1		25.7117	3	3960	0	4.60517	8.30894	1860	2970	1800	0	9	8
27	1	38	2	3		23.4568	2	495	0	4.60517	6.38856	2400	0	900	0	9	4
27	2	26	1	3		28.578	4	3465	2772	7.96276	8.17892	2610	0	1260	0	9	4
27	1	43	3	3		24.6914	3	1584	0	4.60517	7.42893	2360	990	1080	0	9	4
27	1	35	2	2	2	21.4691	2	3531	396	6.20658	8.19726	630	2970	300	0	9	7
27	2	59	4	1	2	21.2585	2	3402	2079	7.68662	8.16109	1260	0	1260	630	9	12
27	2	30	2	3		18.026	1	693	495	6.38856	6.67582	3080	0	360	0	9	7
27	2	57	4	2	2	21.4844	2	792	0	4.60517	6.79347	2610	0	1440	0	9	12
27	1	55	4	2		24.7721	3	1650	1188	7.16085	7.46737	2280	0	840	0	9	7
27	2	55	4	1		25.5367	3	4518	1386	7.30384	8.43772	2520	0	5040	360	9	12
27	2	52	4	1	2	27.0552	3	3447	594	6.54247	8.17386	1680	0	2448	0	9	12
27	2	49	3	3	2	20.6905	2	3633	33	4.89035	8.22497	1680	0	1980	0	9	12
27	2	32	2	3	2	17.5781	1	702	0	4.60517	6.68711	2700	0	840	240	9	4
27	2	59	4	2		24.0346	3	225	0	4.60517	5.78383	2940	0	0	225	9	12
27	1	54	4	3	3	27.6817	3	4158	1386	7.30384	8.35655	2100	0	5040	0	9	12
27	2	44	3	3	2	21.6311	2	2330	1295	7.24065	7.79565	2640	0	1197	0	9	4
27	1	48	3	3		25.0593	3	957	462	6.3315	6.96319	3060	0	900	0	9	4
27	2	53	4	3		19.2894	2	3996	1386	7.30384	8.31777	2700	0	1695	1050	9	7
27	2	36	2	3	3	17.7999	1	3699	0	4.60517	8.24249	1450	2376	1260	630	9	4
27	1	41	3	3		23.9995	3	873	396	6.20658	6.88038	2705	0	540	180	9	4
27	2	48	3	2		20.5457	2	897	0	4.60517	6.90475	2720	0	540	600	9	10
27	1	39	2	3		24.2123	3	1500	0	4.60517	7.37776	2880	0	825	0	9	4
27	1	53	4	1	1	23.03	2	270	0	4.60517	5.9135	2380	0	0	270	9	10
27	2	54	4	1		23.3844	2	1143	0	4.60517	7.12528	2220	0	1260	450	9	12
27	2	57	4	1	2	27.2392	3	2880	297	5.98394	7.99968	1680	0	1606.5	1260	9	12
27	1	37	2	3		31.1728	4	0	0	4.60517	4.60517	1840	0	0	0	9	6
27	2	53	4	1		24.7676	3	4086	693	6.67582	8.3395	1260	0	1359	2520	9	12
27	2	51	4	2	2	24.7676	3	3339	1386	7.30384	8.14294	2100	0	1260	1260	9	12
28	1	37	2	3		22.5981	2	4860	2274	7.77233	8.50916	6360	0	720	2190	10	2
28	1	34	2	3		22.8571	2	5931	3558	8.20467	8.70467	2820	1095	558	720	10	4
28	2	46	3	2		22.3082	2	2979	495	6.38856	8.03236	1155	0	1080	1890	10	10
28	1	56	4	3		23.939	3	4022	438	6.28786	8.32409	2580	1577	540	1710	10	4
28	1	49	3	2		21.7993	2	9838.5	9838.5	9.20417	9.20417	1960	0	0	0	10	10
28	2	52	4	1	1	28.9811	4	7938	2772	7.96276	8.99194	600	0	2520	3780	9	12
28	2	30	2	3	3	24.0344	3	696	0	4.60517	6.6796	2940	0	120	630	10	4
28	2	50	4	2	1	25.4028	3	0	0	4.60517	4.60517	4260	0	0	0	10	12
28	1	33	2	3	3	31.5617	4	2328	1653	7.46908	7.79482	3540	0	900	180	10	4
28	1	45	3	3		22.0932	2	5328	2160	7.72312	8.59933	1680	1314	1080	1260	9	6
28	1	49	3	1		22.6562	2	840	0	4.60517	6.84588	240	0	462	0	10	4
28	1	51	4	2		25.6055	3	1782	594	6.54247	7.54009	1120	594	1080	0	10	13
28	2	51	4	2		20.7031	2	1440	0	4.60517	7.33954	2880	495	0	945	10	4
28	2	53	4	1		24.0346	3	210	0	4.60517	5.73657	210	0	0	210	10	12
28	1	44	3	3	2	22.6627	2	5259	2284	7.77654	8.58653	2540	1813	840	700	9	4
28	2	35	2	3	2	20.202	2	5088	924	6.93147	8.5541	3360	360	1680	2880	9	13
28	2	53	4	2		19.5312	2	7119	720	6.7093	8.88447	1080	0	5562	1890	10	12
28	2	32	2	3		21.2084	2	4196	678	6.65673	8.36544	1620	3050	459	90	10	7
28	1	48	3	3		23.3067	2	3825	60	5.07517	8.27512	2400	3246	180	420	10	6
28	2	47	3	3		19.5312	2	11664	0	4.60517	9.3728	1950	10932	840	270	10	4
28	2	50	4	2	2	25.9645	3	960	0	4.60517	6.96602	2380	0	600	630	10	4
28	2	56	4	1	1	22.5981	2	9198	3360	8.14902	9.13755	900	0	11718	2660	9	6
28	2	53	4	1	2	21.3599	2	2845.5	2079	7.68662	7.98803	3120	0	630	420	10	12
28	2	48	3	2		21.3599	2	1533	495	6.38856	7.39817	1470	0	822	0	9	4
28	2	59	4	2	2	28.3039	4	1329	198	5.69709	7.26473	1440	0	816	180	9	12
28	2	51	4	2	3	19.6283	2	1087.5	0	4.60517	7.07961	1510	480	450	360	9	4
28	1	52	4	3		22.231	2	4788	2772	7.96276	8.49454	2400	1980	0	630	9	4
28	2	50	4	2		17.7999	1	462	0	4.60517	6.3315	1260	0	840	0	10	6
28	1	42	3	3		22.6347	2	3810	198	5.69709	8.27129	2880	2226	2520	0	9	13
28	2	39	2	3		23.6614	2	11118	1773	7.5353	9.32527	1060	6810	2085	1890	10	4
28	2	46	3	3		22.0317	2	378	99	5.2933	6.16961	3180	0	180	180	10	2
28	2	55	4	1		20.061	2	3997	1813	7.55643	8.31801	1270	0	1680	1260	10	12
28	2	57	4	1		21.2245	2	3118.5	0	4.60517	8.07667	2080	2772	630	0	9	4
28	2	56	4	1	2	28.0404	4	5733	1680	7.48437	8.67129	1260	0	1458	4620	10	10
28	1	34	2	3	3	19.1516	2	1545	0	4.60517	7.4055	2400	792	1260	60	10	4
28	2	45	3	3	2	21.2183	2	1701	0	4.60517	7.4961	2910	198	360	1305	9	4
28	2	34	2	2		20.9366	2	5106	0	4.60517	8.55757	2400	0	318	7980	8	10
28	1	56	4	1		23.1206	2	4788	2772	7.96276	8.49454	1080	0	2520	630	9	12
28	2	49	3	2	3	26.4463	3	3804	693	6.67582	8.26976	1570	495	2850	630	9	4
30	1	52	4	3	2	25.3515	3	4314	990	6.99393	8.39254	3450	132	1725	360	7	4
30	1	33	2	3	2	17.3061	1	2292	876	6.88346	7.77989	3270	198	855	120	7	4
30	2	51	4	2	2	24.1672	3	576	99	5.2933	6.51619	1350	0	540	180	7	10
30	2	28	1	3	2	20.83	2	0	0	4.60517	4.60517	2640	0	0	0	8	5
30	1	31	2	3	2	23.03	2	7325	2135	7.712	8.91261	1230	3666	1680	600	8	4
30	2	41	3	3	3	25.7117	3	627	297	5.98394	6.58893	2340	0	33	270	7	4
30	1	47	3	3	3	24.8016	3	2286	1386	7.30384	7.77737	2730	0	495	0	7	4
30	1	38	2	2		24.6914	3	5868	693	6.67582	8.69417	1310	2970	2472	270	8	5
30	1	43	3	2		23.1206	2	4329	1399.5	7.31289	8.39593	2040	1470	2022	180	8	8
30	2	59	4	1	2	22.4059	2	5326	2044	7.67043	8.59896	1680	0	1626	630	7	12
30	1	39	2	3	2	21.2245	2	369	99	5.2933	6.1506	4020	0	0	270	8	4
30	2	38	2	3	3	19.5312	2	4581	1893	7.5974	8.45127	2760	495	1392	1260	8	5
30	2	32	2	3		20.0288	2	6390	2295	7.78114	8.77802	1390	2970	900	630	7	7
30	2	42	3	3	2	22.8624	2	975	975	6.98008	6.98008	1860	0	0	0	8	6
30	2	36	2	3	2	24.6548	3	4668	1356	7.28345	8.46968	1420	2376	720	540	8	4
30	1	34	2	3	2	25.6612	3	1497	777	6.77651	7.37588	810	0	396	0	8	4
30	1	59	4	3	2	23.03	2	2526	2346	7.80221	7.87322	2700	0	0	180	7	4
30	2	38	2	3	3	19.4771	2	662	40	4.94164	6.63595	2265	106	318	90	8	4
30	1	40	3	2	2	22.8571	2	1260	0	4.60517	7.21524	1860	360	495	0	8	4
30	2	38	2	3	3	24.6548	3	8934	1302	7.24566	9.10875	920	2970	840	3780	8	2
30	1	41	3	3	3	21.0077	2	7003.5	3805.5	8.27014	8.86834	1260	2970	360	30	8	4
30	1	48	3	3	2	24.2215	3	1856	1356	7.28345	7.57866	2470	320	0	180	7	4
30	1	30	2	1	2	25.3515	3	0	0	4.60517	4.60517	3480	0	0	0	7	10
30	2	43	3	3	2	21.3382	2	866.5	99	5.2933	6.87368	2250	160	549	180	8	4
30	1	35	2	3	3	20.2812	2	1023	693	6.67582	7.02376	3270	165	300	0	7	4
30	2	31	2	3	2	18.5901	2	1086	0	4.60517	7.07834	3150	0	720	690	7	2
30	2	32	2	3	2	24.2215	3	693	693	6.67582	6.67582	5460	0	0	0	8	4
30	1	59	4	2	3	18.7328	2	510	0	4.60517	6.41346	540	165	399	0	7	4
30	1	40	3	2	2	28.3447	4	438	240	5.82895	6.28786	1800	198	0	0	7	5
30	1	35	2	3	3	25.1808	3	2638.5	1572	7.42178	7.91517	1860	198	468	360	7	4
30	1	40	3	3	3	22.9441	2	1138	400	6.21461	7.12125	2070	0	558	180	7	4
30	2	29	1	3		18.6709	2	3588	1002	7.00488	8.21284	2060	990	720	1200	7	4
30	2	40	3	3	3	19.5312	2	1197	1017	7.0184	7.16781	2760	0	0	180	7	2
30	1	43	3	3	2	23.5102	2	2226	2226	7.75191	7.75191	2480	0	0	0	7	3
30	1	50	4	2	2	23.6614	2	954	0	4.60517	6.96035	1920	297	540	360	7	7
30	1	38	2	3	2	23.1206	2	3366	840	6.84588	8.15076	2490	1413	1458	60	7	4
30	2	39	2	3	3	20.1956	2	1312.5	657	6.62936	7.25312	2850	66	123	480	7	5
30	2	38	2	3	3	22.5827	2	2934	1710	7.50108	8.01764	3300	132	372	720	7	7
30	1	39	2	3	2	22.4913	2	0	0	4.60517	4.60517	3510	0	0	0	7	3
30	2	31	2	3	2	17.9688	1	3885	462	6.3315	8.29029	1365	0	1260	2730	7	10
30	1	51	4	3	3	24.2215	3	951	198	5.69709	6.9575	1710	198	900	60	7	2
30	2	36	2	3	3	18.7783	2	2169	462	6.3315	7.72709	2865	495	906	630	7	5
30	1	45	3	3	2	22.4913	2	7518	5652	8.6573	8.93827	3060	0	5040	480	7	4
30	1	35	2	3	3	26.2346	3	1726	720	6.7093	7.50988	2280	306	198	340	8	3
30	1	33	2	3	2	19.1516	2	4666.5	744	6.73815	8.46937	1960	2475	1182	630	8	5
31	2	51	4	1	2	21.9289	2	5418	4158	8.35655	8.61577	1400	0	1260	1260	8	12
31	2	31	2	3	3	18.3655	1	2430	1170	7.14677	7.83597	2490	0	0	1260	8	5
31	1	48	3	2	2	23.4509	2	2220	330	6.06379	7.74932	2520	0	693	630	8	10
31	2	29	1	3	2	22.8624	2	3030	1440	7.33954	8.04879	2400	330	0	1260	8	7
31	1	54	4	3	3	27.7743	3	2151	693	6.67582	7.71913	2400	33	300	1260	8	7
31	1	40	3	3	2	19.5918	2	0	0	4.60517	4.60517	4560	0	0	0	8	4
31	1	59	4	2	3	23.255	2	330	330	6.06379	6.06379	3570	0	0	0	8	8
31	2	34	2	3	2	20.0288	2	0	0	4.60517	4.60517	4200	0	0	0	8	4
31	2	40	3	3	2	22.4323	2	0	0	4.60517	4.60517	3960	0	0	0	8	8
31	2	37	2	3	3	25.462	3	1064.5	495	6.38856	7.06005	3900	449.5	0	120	8	4
31	2	52	4	3	2	22.0386	2	2678	1022	7.02287	7.92949	1770	1005	420	420	7	5
31	2	54	4	1	1	27.0552	3	7938	2772	7.96276	8.99194	420	2079	2520	3780	8	99
31	2	49	3	3	2	21.0938	2	2679	1302	7.24566	7.92985	2360	495	840	420	7	4
31	1	49	3	3	2	23.8895	2	184	66	5.11199	5.64897	2795	33	0	85	7	2
31	1	59	4	1	2	20.202	2	5598	0	4.60517	8.64787	2100	0	7956	720	7	12
31	1	34	2	3	2	21.2585	2	4215	3297	8.13065	8.36985	1560	0	360	720	7	6
31	2	47	3	2	3	20.2848	2	7416	0	4.60517	8.92479	1740	5256	0	2160	7	7
31	2	41	3	1	2	22.8624	2	1425	165	5.57973	7.32975	1200	330	765	300	7	7
31	1	24	1	3	3	22.5309	2	1468.5	240	5.82895	7.35787	2520	1080	270	0	8	5
31	1	57	4	1	2	29.7576	4	8996	3164	8.09071	9.11559	420	330	1302	3780	7	7
31	2	34	2	3	2	21.2228	2	1356	396	6.20658	7.28345	2550	330	600	300	8	4
31	2	34	2		3	18.8092	2	7764	5388	8.61032	8.97005	3480	990	2520	0	8	4
31	1	39	2	3	3	21.1327	2	2656	1996	7.64779	7.92154	2500	330	600	0	7	4
31	2	40	3	2	3	22.1367	2	1125	330	6.06379	7.1107	2500	330	300	300	7	5
31	1	45	3	3	3	22.4913	2	1122	462	6.3315	7.10824	2800	330	600	0	7	5
31	1	41	3	3	2	26.8923	3	640	320	6.04025	6.60665	4650	320	0	0	7	7
31	2	42	3	3	3	24.974	3	1525	400	6.21461	7.39326	1800	330	900	300	7	4
31	2	42	3	3	2	16.955	1	2190	330	6.06379	7.73631	3150	330	1095	300	8	7
31	2	42	3	3	2	20.8325	2	2520	594	6.54247	7.87093	2760	396	1800	540	7	2
31	2	37	2	3	2	17.0874	1	960	330	6.06379	6.96602	3150	0	600	300	8	7
31	1	25	1	3	3	23.5294	2	17748	2079	7.68662	9.78965	2340	14826	2553	90	8	4
31	1	29	1	3	2	27.2173	3	1992	1062	7.0579	7.64588	1000	0	930	0	8	7
31	1	44	3	3	2	23.6614	2	5235	2295	7.78114	8.58204	2520	1095	1395	450	7	5
31	2	44	3	2	2	21.0077	2	1290	330	6.06379	7.23706	2550	330	600	300	7	7
31	1	42	3		2	22.3435	2	990	330	6.06379	6.99393	2820	330	600	0	8	2
31	2	41	3	3	2	19.9594	2	693	495	6.38856	6.67582	1800	0	360	0	7	4
31	2	54	4	2	2	20	2	1866	396	6.20658	7.58376	1830	0	930	540	7	13
31	2	29	1	3	2	17.6693	1	766.5	0	4.60517	6.76446	2530	0	630	420	7	13
31	1	39	2	3	2	22.6474	2	2379	0	4.60517	7.81561	1260	1485	480	630	8	4
31	2	43	3	3	2	21.5045	2	495	0	4.60517	6.38856	2540	0	99	315	7	5
31	2	35	2	3	3	21.3382	2	1092	0	4.60517	7.08339	3120	0	840	630	7	4
31	1	53	4	2	2	31.1419	4	14132	2506	7.86557	9.56325	3960	8746	990	2090	8	7
31	1	39	2	3	2	22.231	2	6030	990	6.99393	8.72095	2820	0	2772	0	7	4
31	2	55	4	3	2	19.9594	2	4425	792	6.79347	8.41737	2970	0	2184	1260	8	12
31	2	37	2	3	3	20.7031	2	2493	933	6.94022	7.86057	3690	0	930	630	8	4
31	1	46	3	3	2	22.8571	2	882	330	6.06379	6.88959	3580	0	372	180	8	4
31	1	37	2	2	2	23.3887	2	3858	2946	8.02158	8.28349	2490	462	600	120	8	4
32	1	46	3	1	1	22.7732	2	1596	693	6.67582	7.43603	3420	0	1260	210	8	6
32	2	38	2	3	2	21.2279	2	0	0	4.60517	4.60517	4240	0	0	0	8	10
32	1	34	2	3	2	24.2215	3	1128	198	5.69709	7.11314	1800	330	748.5	0	8	4
32	1	30	2	2	3	18.6214	2	2349	693	6.67582	7.80343	2310	693	1260	270	8	7
32	1	43	3	1	2	24.8163	3	4716	1680	7.48437	8.4797	1500	693	1755	750	8	4
32	1	40	3	3	2	20.984	2	3312	1386	7.30384	8.13505	3300	0	2520	540	7	4
32	2	35	2	3	2	23.4375	2	1338	396	6.20658	7.27101	2210	396	753	90	8	4
32	2	40	3	3	2	23.4375	2	2511	396	6.20658	7.86749	3120	247.5	945	720	8	4
32	1	30	2	3	3	22.6422	2	1188	612	6.56808	7.16085	2120	132	480	180	8	4
32	2	59	4	1	3	26.0375	3	0	0	4.60517	4.60517	4200	0	0	0	8	6
32	2	41	3	3		17.239	1	3822	924	6.93147	8.27436	2380	924	1680	1050	11	4
32	2	32	2	3		19.487	2	2142	462	6.3315	7.71512	1420	165	696	630	8	7
32	2	49	3	3	1	22.7694	2	3621	693	6.67582	8.22175	900	495	1722	900	8	7
32	1	46	3	3	2	22.8571	2	5079	2712	7.94165	8.55237	2040	396	1620	1080	8	1
32	1	54	4	1	2	22.6757	2	1746	0	4.60517	7.52078	1260	0	1116	630	8	12
32	2	26	1	3	2	21.7192	2	14898	3870	8.28652	9.61567	780	7908	0	5250	8	7
32	2	33	2	3	3	19.7055	2	5852	1946	7.62364	8.69148	1560	0	2520	2520	8	10
32	2	30	2	3		18.3594	1	2835	396	6.20658	7.98446	3480	693	2520	360	8	7
32	1	34	2	3		30.2992	4	2562	594	6.54247	7.88683	3200	594	1080	780	8	5
32	1	45	3	1	2	22.4913	2	3918	1332	7.26683	8.29854	3000	2190	720	0	7	5
32	1	37	2	3	2	23.6713	2	744	612	6.56808	6.73815	1245	0	240	0	8	7
32	1	51	4	3	2	26.2596	3	4158	1386	7.30384	8.35655	2100	1386	2520	0	8	1
32	1	41	3	3	2	20.0617	2	708	99	5.2933	6.69456	2230	297	339	0	8	4
32	2	58	4	1		19.2277	2	3885	1350	7.27932	8.29029	480	0	1032	1800	8	12
32	2	57	4	1	2	28.3447	4	2778	594	6.54247	7.96485	3360	0	1680	1260	8	12
32	1	47	3	1	2	27.0993	3	7938	1386	7.30384	8.99194	1140	1386	3906	1260	8	7
32	1	31	2	3		19.052	2	1435.5	727.5	6.71841	7.33661	2850	330	360	180	8	4
32	1	46	3	3	2	23.6614	2	4050	594	6.54247	8.33086	1500	1386	2097	540	8	1
32	1	31	2	3		19.2653	2	805.5	508.5	6.411	6.80849	2220	198	180	0	8	7
32	1	58	4	2		24.4898	3	3132	792	6.79347	8.08086	2800	990	1998	0	8	1
32	2	48	3	2		20.3125	2	4032	1386	7.30384	8.32652	1020	0	2520	1260	8	10
32	1	26	1	3	2	20.5714	2	2334	1662	7.47421	7.79729	2100	0	840	210	8	10
32	2	41	3	2	2	20.2848	2	2664	594	6.54247	7.92443	2100	0	2097	540	8	10
32	1	53	4	1	1	24.2424	3	3096	0	4.60517	8.06966	1920	693	2052	270	8	7
32	2	39	2	3	2	19.5312	2	1752	396	6.20658	7.52402	2070	330	720	630	8	4
32	1	53	4	1	2	26.4463	3	2079	693	6.67582	7.68662	555	1386	0	0	8	7
32	1	55	4	3		20.7612	2	840	0	4.60517	6.84588	2360	0	0	840	8	4
32	1	32	2	3	3	19.487	2	279	99	5.2933	5.93754	4200	0	0	180	8	4
32	1	41	3	2		25.3515	3	0	0	4.60517	4.60517	4200	0	0	0	8	13
32	2	59	4	3	2	21.6311	2	2278.5	0	4.60517	7.77423	630	0	402	1890	7	12
32	1	55	4	3	3	25.9516	3	1422	396	6.20658	7.32778	2595	148.5	648	270	8	3
32	1	49	3	3	2	25.8645	3	1371	297	5.98394	7.2937	1980	297	540	480	8	1
32	1	49	3	2	2	21.2585	2	4146	792	6.79347	8.35373	1240	2697	540	360	8	4
32	1	41	3	2	2	29.4118	4	580	0	4.60517	6.52209	1190	400	0	180	8	7
32	1	52	4	1	2	26.2596	3	16478	840	6.84588	9.71583	1860	12518	2151	3660	7	7
32	1	38	2	3	2	23.1834	2	9492	0	4.60517	9.16868	4260	8106	2520	0	7	7
32	1	33	2	3	3	21.9671	2	2838	528	6.44254	7.98548	1200	330	1998	630	8	4
32	1	32	2	3	2	27.4406	3	2115	0	4.60517	7.70301	420	297	558	1260	7	13
33	1	47	3	3	2	24.623	3	855	495	6.38856	6.86171	1980	0	0	360	8	4
33	1	57	4	3	3	24.3141	3	3324	264	5.89715	8.13857	2400	594	2916	360	7	5
33	2	34	2	1	2	25.3906	3	720	0	4.60517	6.7093	2760	0	198	360	10	7
33	2	29	1	3	2	18.8271	2	3684	693	6.67582	8.23854	2820	165	2619	1260	10	4
33	2	33	2	3	3	21.6049	2	3054	1752	7.52402	8.05643	2610	792	600	180	8	4
33	2	41	3	3	2	19.1406	2	1350	396	6.20658	7.27932	2550	396	360	360	8	5
33	2	42	3	2	2	23.0469	2	7785	2346	7.80221	8.97272	2940	0	3780	3360	7	10
33	2	39	2	3	2	18.75	2	2790	198	5.69709	7.96901	1320	297	900	1800	8	4
33	1	32	2	3	3	22.2041	2	16398	8106	9.01262	9.71099	2460	3732	2520	3780	7	2
33	1	32	2	3	3	21.7994	2	7416	1497	7.37588	8.92479	2750	0	5265	3150	7	4
33	2	30	2	3	3	20.83	2	576	0	4.60517	6.51619	5460	0	720	180	8	4
33	1	48	3	3	3	23.1405	2	954	396	6.20658	6.96035	2700	0	360	360	8	5
33	2	35	2	3	3	18.3594	1	7998	891	6.89871	8.99937	1260	3066	3006	630	10	99
33	2	57	4	1	2	22.5896	2	630	0	4.60517	6.59304	2250	0	0	630	7	12
33	1	32	2	3	3	26.9896	3	1140	579	6.52062	7.12287	3450	264	540	0	7	4
33	1	25	1	2	2	20.7612	2	0	0	4.60517	4.60517	2940	0	0	0	7	13
33	1	37	2	3	2	23.1405	2	49.5	0	4.60517	5.0073	3030	0	90	0	7	1
33	2	40	3	3	2	22.0386	2	5004	1188	7.16085	8.53778	1500	1188	2556	720	8	4
33	2	38	2	3	3	19.5556	2	1152	297	5.98394	7.1325	3210	198	540	360	7	1
33	2	31	2	3	3	19.9594	2	2982	0	4.60517	8.03333	3780	0	840	2520	8	4
33	2	39	2	3	3	21.6713	2	1956	396	6.20658	7.62852	2100	330	600	900	8	1
33	1	34	2	3	2	22.8931	2	6991	3657	8.23138	8.86658	2940	1714	0	1620	8	5
33	1	33	2	3	2	20.2812	2	0	0	4.60517	4.60517	2820	0	0	0	8	5
33	2	44	3	3	2	20.83	2	3207	960	6.96602	8.1038	2280	1770	540	180	7	4
33	2	57	4	2	2	23.4375	2	1575	198	5.69709	7.42357	1020	0	837	540	8	12
33	2	32	2	3	2	22.0386	2	2709	198	5.69709	7.94058	60	594	936	900	7	4
33	2	58	4	1	2	23.4375	2	11172	8106	9.01262	9.33008	1680	0	3510	1260	7	12
33	2	37	2	3	2	22.0386	2	13572	3093	8.06872	9.52311	2580	6453	3510	2520	8	13
33	1	42	3	3	3	26.7299	3	960	960	6.96602	6.96602	4110	0	0	0	7	3
33	1	35	2	3	2	21.4533	2	6426	0	4.60517	8.78355	2760	693	3108	2520	8	1
33	1	33	2	3	3	22.7732	2	2511	693	6.67582	7.86749	3900	720	855	0	7	4
33	1	40	3	3	2	27.6817	3	2301	438	6.28786	7.78364	2480	1533	600	0	7	3
33	2	27	1	3	2	27.3438	3	3380	960	6.96602	8.15479	3360	260	1188	0	7	5
33	1	41	3	2	2	18.726	2	5877	495	6.38856	8.69567	1170	4986	720	0	8	8
33	2	38	2	1	1	20.9572	2	5418	4158	8.35655	8.61577	3360	0	2520	1260	8	10
33	1	42	3	3	2	27.3438	3	297	297	5.98394	5.98394	3810	0	0	0	7	5
33	1	36	2	3	2	24.5089	3	3183	297	5.98394	8.09651	3060	1596	1800	300	7	4
33	1	34	2	3	2	23.9869	3	600	0	4.60517	6.55108	4840	0	330	0	7	2
33	2	29	1	3	3	19.1953	2	4443	1440	7.33954	8.42134	3060	2079	1680	0	8	5
33	2	31	2	3	3	20.9572	2	0	0	4.60517	4.60517	2715	0	0	0	8	3
33	2	59	4	3	3	20.7612	2	5310	3540	8.19974	8.596	2220	0	0	1770	8	12
33	1	37	2	3	3	28.0102	4	1912	1714	7.50329	7.60688	2470	0	360	0	7	4
33	2	38	2	3	2	24.4646	3	5304	0	4.60517	8.59489	1680	0	546	3780	3	10
33	2	41	3	3	3	22.8329	2	3066	2373	7.81319	8.06022	1660	693	0	0	8	3
33	2	43	3	2	2	18.4265	1	540	0	4.60517	6.46147	1530	0	0	540	10	7
33	2	24	1	3	2	18.7305	2	198	0	4.60517	5.69709	2280	0	360	0	8	4
33	1	58	4	1	1	23.5294	2	5598	1293	7.23921	8.64787	1890	0	2100	3150	8	10
33	1	60	4	1	2	21.2245	2	495	99	5.2933	6.38856	2520	0	252	90	3	10
33	1	55	4	1	1	27.6817	3	4590	0	4.60517	8.45319	1020	0	2394	2520	7	10
34	1	48	3	2	2	27.6817	3	823.5	495	6.38856	6.82817	1800	0	270	180	7	5
34	1	33	2	3	2	21.1073	2	2220	960	6.96602	7.74932	2880	0	0	1260	8	1
34	2	43	3	2	2	22.0386	2	436.5	198	5.69709	6.28507	3240	99	90	90	7	5
34	2	32	2	3	3	22.2656	2	6297	1278	7.22839	8.76358	660	1200	180	3780	7	3
34	2	26	1	3	3	23.4375	2	814	337	6.07993	6.81783	2250	198	180	180	7	5
34	2	42	3	3	3	22.6003	2	3735	198	5.69709	8.25192	1980	0	936	2520	7	1
34	2	29	1	3	3	19.5312	2	6388	0	4.60517	8.77771	2460	5695	1260	340	7	13
34	2	39	2	3	2	19.7232	2	1219	693	6.67582	7.18463	3360	0	153	400	7	1
34	1	51	4	2	2	23.1837	2	2094	297	5.98394	7.69348	2220	960	540	540	7	13
34	2	57	4	1	2	18.662	2	5513	2175	7.72974	8.63284	840	0	1953	1385	7	12
34	2	46	3	1	2	25.2363	3	1573.5	264	5.89715	7.42267	270	49.5	0	1260	7	7
34	2	44	3	3	3	23.4375	2	4666	198	5.69709	8.46926	2160	1455	1854	1240	7	4
34	2	28	1	3	2	21.4844	2	1194	0	4.60517	7.16549	2100	0	1080	600	7	10
34	1	54	4	1	2	23.5294	2	1356	528	6.44254	7.28345	4230	198	0	630	8	8
34	1	44	3	3	3	26.4721	3	3096	1836	7.56838	8.06966	1950	594	769.5	180	7	5
34	2	47	3	2	2	17.5064	1	5976	198	5.69709	8.7121	150	1980	1152	2160	7	7
34	1	50	4	3	2	25.0135	3	8952	594	6.54247	9.11074	2200	5256	2628	150	7	4
34	2	57	4	1	2	20.3954	2	2643	297	5.98394	7.91681	1710	0	2817	420	7	12
34	2	45	3	1	2	22.2656	2	1293	594	6.54247	7.23921	660	0	180	600	7	7
34	2	59	4	2	2	21.4844	2	2979	594	6.54247	8.03236	840	990	900	900	7	7
34	2	28	1	3	2	20	2	1923	1398	7.31189	7.61234	1800	99	120	360	7	5
34	1	49	3	3	3	23.6713	2	99	99	5.2933	5.2933	2480	0	0	0	8	4
34	1	48	3	2	2	25.9516	3	4837	2702	7.93809	8.50451	3980	1613	840	60	7	4
34	2	28	1	3	2	21.0938	2	4443	855	6.86171	8.42134	2600	1032	3015	270	7	4
34	2	52	4	1	2	20.8117	2	4140	990	6.99393	8.35232	840	0	1800	2160	7	10
34	1	39	2	3	3	23.6614	2	5310	4815	8.50005	8.596	1740	0	900	0	7	4
34	1	47	3	3	2	22.1297	2	8832	1032	7.03174	9.0974	1860	5874	2718	180	7	5
34	1	33	2	3	3	22.0932	2	2880	1680	7.48437	7.99968	3000	480	0	720	7	2
34	2	42	3	2	3	20.0288	2	1395	198	5.69709	7.30988	2190	0	540	900	7	7
34	2	50	4	1	2	23.2335	2	2673	396	6.20658	7.92769	1260	0	936	1260	7	12
34	1	30	2	3	2	21.7181	2	10530	2655	7.92117	9.27144	2760	4533	1038	2700	7	4
34	1	32	2	1	2	22.8571	2	11338	1440	7.33954	9.3447	3780	9358	5400	540	7	6
34	1	35	2	3	3	23.5294	2	7860	1158	7.13728	8.98218	2580	1332	666	3780	7	2
34	2	50	4	1	2	20.7008	2	1494	297	5.98394	7.374	1260	0	540	900	7	12
34	2	57	4	2	2	25.1039	3	4461	933	6.94022	8.4253	840	0	3150	540	7	12
34	2	36	2	3	3	19.5312	2	1032	297	5.98394	7.03174	1260	297	360	240	7	3
34	1	35	2	3	2	22.3214	2	1236	660	6.63332	7.19744	840	0	720	180	7	3
34	2	30	2	3	2	20.0288	2	960	960	6.96602	6.96602	2760	0	0	0	7	3
34	1	34	2	3	3	26.8274	3	1989	792	6.79347	7.64444	1920	0	1035	0	7	5
34	2	34	2	3	2	17.6254	1	2544	636	6.60123	7.88005	2790	918	765	360	7	4
34	2	32	2	3	3	16.937	1	3252	386	6.18621	8.11731	3300	1573	1260	600	7	5
34	1	51	4	2	3	24.5779	3	594	297	5.98394	6.54247	2280	0	540	0	7	5
34	2	30	2	3	3	21.4844	2	1296	99	5.2933	7.24137	2780	0	540	900	8	4
34	1	57	4	1	2	21.2585	2	666	198	5.69709	6.64118	810	0	360	270	8	7
34	2	37	2	3	2	22.4996	2	1791	297	5.98394	7.54486	1440	0	1080	900	7	5
34	1	54	4	2	2	25.3515	3	8712	0	4.60517	9.08387	2580	5256	2304	180	7	7
34	2	55	4	2	2	23.4375	2	1308	66	5.11199	7.24993	2520	0	1440	450	7	12
35	1	47	3	2	2	21.6263	2	5112	198	5.69709	8.55872	1380	4914	0	0	7	7
35	2	49	3	1		20.4294	2	4242	1386	7.30384	8.37609	1260	0	2520	1470	7	12
35	2	48	3	2		20.8209	2	4242	1386	7.30384	8.37609	1050	0	2520	1470	7	12
35	1	29	1	3		27.3588	3	1866	1272	7.22402	7.58376	0	0	1080	0	8	4
35	2	45	3	1	2	28.578	4	8748	0	4.60517	9.08795	120	3564	6696	270	7	8
35	2	42	3	3		19.9219	2	6048	1386	7.30384	8.72388	1410	4158	2520	1890	8	4
35	1	52	4	3		17.5056	1	4158	0	4.60517	8.35655	840	4158	630	0	8	7
35	2	28	1	3	3	22.2222	2	1818	1188	7.16085	7.55904	1200	0	0	630	8	4
35	1	32	2	3		20.5499	2	4494	1386	7.30384	8.43251	2040	1386	840	1260	7	4
35	1	50	4	2		26.8923	3	1311	396	6.20658	7.25205	1320	0	900	420	7	8
35	2	53	4	2	3	23.2254	2	3606	1824	7.56216	8.21771	1370	0	3240	0	7	4
35	1	50	4	3		24.2123	3	4776	3234	8.11193	8.49208	1820	0	1440	750	7	1
35	1	27	1	3		22.8571	2	2562	1920	7.61085	7.88683	1680	0	840	180	8	4
35	2	52	4	1		20.5049	2	2697	297	5.98394	7.9363	1680	0	2400	1080	8	12
35	1	38	2	3	3	27.3438	3	3576	2520	7.87093	8.20958	3400	660	720	0	7	1
35	2	27	1	3		19.9481	2	5418	1039.5	7.03834	8.61577	660	4158	5040	1260	7	4
35	2	35	2	3	2	21.6311	2	1446	198	5.69709	7.34343	2700	0	960	720	7	5
35	1	54	4	1		25.0995	3	660	396	6.20658	6.63332	0	0	480	0	7	6
35	2	53	4	2		26.3702	3	3948	0	4.60517	8.30598	2100	2226	840	1260	8	99
35	1	59	4	1		21.9713	2	684	0	4.60517	6.66441	280	0	480	420	7	12
35	2	57	4	1		20.5688	2	3675	693	6.67582	8.23616	945	0	840	2520	7	12
35	2	53	4	1		23.6128	2	1557	297	5.98394	7.41276	140	840	0	420	7	6
35	2	51	4	1		29.4887	4	891	198	5.69709	6.89871	3360	0	1260	0	7	10
35	2	54	4	1		24.0346	3	4662	1386	7.30384	8.46842	1380	0	2520	1890	7	10
35	1	57	4	1		22.5981	2	2268	0	4.60517	7.7698	1260	0	1953	315	8	12
35	2	33	2	1		20.4491	2	1992	990	6.99393	7.64588	2970	0	1071	120	7	10
35	1	56	4	2	2	26.7949	3	17067	99	5.2933	9.75074	600	16506	840	60	7	8
35	2	30	2	3		17.9982	1	66	0	4.60517	5.11199	2640	0	120	0	7	4
35	1	35	2	2		23.03	2	5184	1074	7.06817	8.57244	2280	4110	0	0	7	8
35	2	30	2	3	2	16.6493	1	594	330	6.06379	6.54247	2320	264	0	0	8	4
35	2	55	4	1		21.7865	2	5082	3066	8.06022	8.55295	3360	0	2520	630	7	12
35	1	29	1	3	3	21.7079	2	1275	855	6.86171	7.22621	3060	0	0	420	8	4
35	1	30	2	2		20.2449	2	4386	480	6.36303	8.40872	740	2880	720	630	7	6
35	1	54	4	3	2	22.0386	2	2079	1386	7.30384	7.68662	50	0	1260	0	7	4
35	2	30	2	2		18.2868	1	972	396	6.20658	6.97728	1260	0	720	180	7	10
35	1	34	2	3		22.7732	2	1050	720	6.7093	7.04752	2130	0	148.5	60	8	4
35	2	50	4	1	2	30.0781	4	8388	756	6.75227	9.04641	840	4158	1236	3150	7	6
35	2	56	4	1	2	26.5625	3	4578	2772	7.96276	8.45063	1020	0	5040	420	8	12
35	2	57	4	1		27.6888	3	3255	2373	7.81319	8.11821	1260	0	840	420	7	12
35	2	49	3	1		17.898	1	3402	693	6.67582	8.16109	3480	0	3780	630	7	12
35	1	38	2	3		29.7608	4	831	525	6.43775	6.83626	120	0	252	0	7	4
35	1	46	3	3	2	21.4619	2	4866	1386	7.30384	8.51037	3240	834	2520	1260	8	6
35	1	54	4	1		21.9713	2	2362	1435	7.33629	7.80873	1740	297	0	630	7	7
35	2	54	4	2		22.4323	2	2877	924	6.93147	7.99867	0	0	1260	1260	8	10
35	2	43	3	2		20.7031	2	1809	396	6.20658	7.55433	2660	0	1260	720	7	6
35	2	49	3	1		24.6094	3	2016	1386	7.30384	7.65728	2100	0	0	630	7	10
36	2	43	3	2	2	19.5312	2	0	0	4.60517	4.60517	2460	0	0	0	7	13
36	1	42	3	3	2	18.3391	1	3330	2295	7.78114	8.14032	960	0	1197	0	7	99
36	1	30	2	3	2	28.089	4	450	0	4.60517	6.30992	1350	0	0	450	7	5
36	1	56	4	1	2	21.2245	2	6660	3150	8.08641	8.81878	0	0	1800	2520	7	10
36	2	42	3	1	2	25.0762	3	0	0	4.60517	4.60517	5040	0	0	0	8	99
36	2	44	3	1	3	24.3141	3	1620	855	6.86171	7.45008	1740	0	900	270	7	99
36	1	56	4	2	2	25.9516	3	4528.5	346.5	6.10144	8.43999	2100	0	5040	1410	7	4
36	2	35	2	3	2	20.9566	2	7506	2019	7.6587	8.93669	2490	4011	720	1080	7	7
36	2	37	2	3	2	20	2	5931	297	5.98394	8.70467	1200	120	1146	3780	7	4
36	2	53	4	1	2	22.0386	2	1410	693	6.67582	7.31986	1260	0	540	420	8	12
36	2	38	2	1	2	21.2183	2	777	777	6.77651	6.77651	1280	0	0	0	8	7
36	1	49	3	2	2	20.2812	2	3240	1386	7.30384	8.11373	2520	0	1080	1260	7	13
36	2	40	3	3	2	20.8117	2	3024	1542	7.40367	8.04687	3040	1302	0	180	7	4
36	2	29	1	3	2	18.9866	2	402	66	5.11199	6.2186	735	0	120	270	7	4
36	2	27	1	3	2	24.7676	3	1116	480	6.36303	7.10332	2070	297	279	60	7	99
36	1	51	4	2		23.9395	3	4524	942	6.9489	8.43902	1920	2556	720	630	7	6
36	2	59	4	1		25.4767	3	3879	0	4.60517	8.28879	0	0	180	3780	7	12
36	1	57	4	1	2	20.898	2	5040	0	4.60517	8.54481	2280	4320	0	1440	7	7
36	2	54	4	1	2	20.6905	2	2448	594	6.54247	7.84306	0	0	1080	1260	7	10
36	2	39	2	1	3	21.2183	2	457.5	99	5.2933	6.32346	1160	0	270	210	7	6
36	2	59	4	1	2	24.974	3	6426	693	6.67582	8.78355	840	0	1260	4060	8	12
36	2	47	3	1	2	19.2336	2	4473	918	6.9256	8.42793	1200	2118	540	1140	7	4
36	1	40	3	3	2	27.4406	3	2550	0	4.60517	7.88231	3240	990	1866	450	7	4
36	2	38	2	2	2	22.5069	2	1230	0	4.60517	7.19293	540	0	600	900	7	13
36	1	55	4	1	2	28.0816	4	495	495	6.38856	6.38856	840	0	0	0	7	4
36	2	36	2	2	2	22.0604	2	900	0	4.60517	6.90776	2040	0	0	900	7	7
36	2	29	1	3	2	23.4375	2	0	0	4.60517	4.60517	840	0	0	0	8	5
36	1	42	3	3	2	17.5926	1	561	297	5.98394	6.49375	3060	198	120	0	7	1
36	2	38	2	2	3	23.7954	2	1017	1017	7.0184	7.0184	3360	0	0	0	7	6
36	1	34	2	1	2	19.2672	2	1893	960	6.96602	7.5974	1590	600	60	300	7	5
36	2	59	4	1	2	25.7117	3	5452	3740	8.25323	8.62191	2220	0	1440	920	7	7
36	2	43	3	3	2	24.2188	3	2652	792	6.79347	7.92008	1710	360	2400	180	7	4
36	2	29	1	1	2	18.4911	1	0	0	4.60517	4.60517	1980	0	0	0	7	7
36	1	34	2	3	2	24.1672	3	1476	0	4.60517	7.36265	3060	396	0	1080	7	4
36	1	40	3	3	3	23.6614	2	3686	320	6.04025	8.23907	3030	2916	600	120	7	4
36	1	48	3	1	3	26.1752	3	630	0	4.60517	6.59304	3940	0	0	630	7	2
36	1	45	3	2	1	23.9395	3	0	0	4.60517	4.60517	2940	0	0	0	7	13
36	1	48	3	2	2	25.8645	3	9593	1017	7.0184	9.17916	1935	7518	8154	275	7	8
36	1	51	4	2	2	23.6713	2	669	132	5.44674	6.64509	960	0	672	0	8	10
36	2	41	3	3	2	24.0346	3	864	132	5.44674	6.87109	1020	297	300	270	7	4
36	2	44	3	2	2	17.9688	1	2004	792	6.79347	7.6516	3120	0	1440	420	7	4
36	2	52	4	2	2	25.7778	3	6018	4452	8.42332	8.71899	1880	0	5040	180	7	12
36	2	31	2	3	2	21.3593	2	3918	3078	8.06401	8.29854	3380	0	462	0	7	2
36	2	48	3	2		19.5312	2	2520	792	6.79347	7.87093	420	0	1260	1035	7	10
36	1	40	3	2	2	22.0932	2	5040	0	4.60517	8.54481	1080	5040	0	540	7	13
36	1	34	2	2	2	19.257	2	1197	297	5.98394	7.16781	960	0	0	900	7	7
36	2	52	4	1	2	24.974	3	1527	495	6.38856	7.39449	420	132	0	900	7	7
37	2	47	3	3	2	20.9644	2	916.5	0	4.60517	6.92412	660	346.5	600	240	7	7
37	2	40	3	1	2	23.4375	2	2943	990	6.99393	8.0206	2380	0	1458	900	7	7
37	2	49	3	1	2	23.4375	2	5418	693	6.67582	8.61577	600	3564	720	1260	7	7
37	2	51	4	2	2	19.5312	2	2856	0	4.60517	7.99159	210	0	2520	1470	8	12
37	2	36	2	3	2	20.4491	2	2772	1980	7.64012	7.96276	1440	0	1440	0	7	2
37	1	49	3	2	2	25.9516	3	5262	1386	7.30384	8.58709	4200	0	2619	2310	7	10
37	1	40	3	2	2	24.4898	3	3960	990	6.99393	8.30894	1440	0	5400	0	7	8
37	1	28	1	3	2	21.5139	2	4022	1895	7.5984	8.32409	3230	975	339	840	7	4
37	1	39	2	2	2	19.1327	2	0	0	4.60517	4.60517	1260	0	0	0	7	10
37	2	41	3	1	2	25.0762	3	3116	1386	7.30384	8.07589	3060	0	0	1730	7	7
37	1	53	4	1	2	24.2215	3	900	0	4.60517	6.90776	200	0	495	0	7	7
37	2	60	4	1	2	20.83	2	7938	1386	7.30384	8.99194	1260	0	5040	3780	7	10
37	2	35	2	1	2	23.8751	2	4401	198	5.69709	8.41206	1660	297	2520	2520	7	8
37	2	54	4	1	2	26.1286	3	5556	1848	7.57456	8.64047	1680	0	2160	2520	7	10
37	1	48	3	1	1	23.5078	2	5446	693	6.67582	8.62083	1800	2230	1854	750	7	7
37	1	41	3	3	2	26.5731	3	4965	198	5.69709	8.53011	2940	1398	180	3270	7	2
37	1	47	3	3	2	28.6851	4	8307	1386	7.30384	9.03682	1860	5535	2520	2520	7	7
37	2	40	3	1	2	21.2279	2	2166	594	6.54247	7.72577	630	99	555	540	7	8
37	1	41	3	3	1	21.6049	2	7772	693	6.67582	8.97107	2105	6186	1260	200	7	4
37	1	45	3	1	2	25.0995	3	198	198	5.69709	5.69709	210	0	0	0	8	7
37	2	33	2	3	2	18.8707	2	2340	0	4.60517	7.79975	2910	735	2100	450	7	13
37	1	33	2	2	1	20.6612	2	8460	1584	7.42893	9.05486	1110	5706	1800	180	7	7
37	2	38	2	1	2	26.9531	3	6258	2346	7.80221	8.75747	1050	3732	1779	0	7	10
37	1	25	1	3	1	18.5185	2	12558	396	6.20658	9.44604	7200	11172	2520	0	7	4
37	2	25	1	3	2	21.4844	2	3798	1680	7.48437	8.26822	1485	2118	0	0	7	5
37	1	29	1	3	2	22.0932	2	7254	2844	7.98752	8.903	1050	3306	1779	0	7	5
37	1	47	3	1	2	22.7732	2	8246	1013	7.01481	9.02954	1800	1980	1359	4380	7	8
37	2	55	4	1	2	20.0288	2	3150	0	4.60517	8.08641	505	792	360	2160	7	8
37	2	34	2	3	2	26.1719	3	822	198	5.69709	6.82655	3790	0	1080	30	7	7
37	2	41	3	2	1	18.6709	2	6455	1548	7.40732	8.78798	880	777	4200	1820	7	7
37	1	37	2	3	1	19.8177	2	10158	3252	8.11731	9.23581	3600	5226	2880	3780	8	8
37	1	34	2	2	1	23.4375	2	1188	594	6.54247	7.16085	1860	0	1080	0	7	8
37	1	35	2	1	2	17.301	1	4197	693	6.67582	8.36567	1230	1980	1080	930	7	13
37	1	44	3	2	1	24.4898	3	3596	2084	7.68891	8.21501	1500	0	1440	720	7	10
37	2	36	2	3	2	21.0938	2	3960	990	6.99393	8.30894	1440	0	5400	0	7	13
37	2	60	4	1	2	23.4375	2	6129	693	6.67582	8.73697	960	0	720	5460	7	12
37	1	39	2	1	1	27.0416	3	148.5	0	4.60517	5.51544	1320	0	270	0	7	6
37	1	32	2	2	1	21.4844	2	132	132	5.44674	5.44674	1380	0	0	0	7	13
37	1	42	3	2	2	23.8754	2	9336	990	6.99393	9.15229	1680	7428	360	720	7	7
37	1	49	3	1	1	22.8571	2	3621	1278	7.22839	8.22175	1500	918	1098	570	7	7
37	1	44	3	2	2	24.4898	3	0	0	4.60517	4.60517	1680	0	0	0	7	10
37	1	34	2	3	1	26.2976	3	6624	396	6.20658	8.81344	1230	2895	1260	3600	7	7
37	2	24	1	3	2	17.9931	1	0	0	4.60517	4.60517	3390	0	0	0	7	2
38	2	58	4	1		21.6413	2	8820	5040	8.54481	9.09605	2310	0	0	3780	7	12
38	2	24	1	3		20.4491	2	1458	0	4.60517	7.35116	780	0	657	720	7	7
38	2	42	3	1	1	20.0288	2	2106	0	4.60517	7.69894	780	693	1260	720	7	7
38	2	45	3	1	2	23.2446	2	1713	693	6.67582	7.50274	1860	330	600	360	7	7
38	1	26	1	3		26.8519	3	2520	0	4.60517	7.87093	3600	0	0	2520	7	7
38	1	46	3	1	2	24.2215	3	1305	0	4.60517	7.24779	960	0	0	1305	7	7
38	1	33	2	1		22.4913	2	3816	3816	8.27283	8.27283	1250	0	0	0	7	7
38	1	42	3	1	2	19.0039	2	0	0	4.60517	4.60517	1890	0	0	0	7	10
38	1	49	3	2	1	26.6667	3	0	0	4.60517	4.60517	1470	0	0	0	7	10
38	1	49	3	1	1	19.7599	2	1332	792	6.79347	7.26683	5040	0	0	540	7	7
38	2	55	4	1		23.4221	2	5568	1836	7.56838	8.64259	1110	0	240	3150	7	12
38	2	45	3	1		25.3906	3	5304	2880	7.99968	8.59489	1710	264	0	2520	7	7
38	2	43	3	2	1	20.5457	2	720	0	4.60517	6.7093	1785	0	99	540	7	10
38	2	57	4	1	1	19.5717	2	1890	0	4.60517	7.59589	1050	0	0	1890	7	6
38	1	35	2	2	1	21.4109	2	1293	594	6.54247	7.23921	1680	600	180	0	7	6
38	1	35	2	3	2	22.4913	2	1046	452	6.31355	7.04403	1440	0	1080	0	7	5
38	1	54	4	1	1	17.5064	1	1367	0	4.60517	7.29097	840	0	738	710	7	8
38	1	54	4	1	1	22.4913	2	5052	240	5.82895	8.54714	1260	4182	346.5	0	7	8
38	1	36	2	2	1	27.6817	3	1380	1200	7.17012	7.2998	1260	0	0	180	7	10
38	1	55	4	1	1	27.6817	3	2520	1440	7.33954	7.87093	720	0	0	1080	7	7
38	1	41	3	3	2	24.2215	3	0	0	4.60517	4.60517	3300	0	0	0	7	5
38	2	46	3	1	1	21.6311	2	3692	2342	7.80057	8.24065	1980	0	0	1350	7	5
38	2	29	1	2	2	27.3438	3	0	0	4.60517	4.60517	1700	0	0	0	7	10
38	1	39	2	1	1	21.4844	2	6951	2217	7.74803	8.86092	1590	3078	2520	270	7	7
38	2	50	4	1	1	23.833	2	6642	0	4.60517	8.81611	1680	6312	600	0	7	7
38	1	30	2	2	1	28.7317	4	5107.5	148.5	5.51544	8.55786	1710	4320	180	540	7	5
38	1	40	3	1	1	23.3067	2	1890	0	4.60517	7.59589	1740	0	0	1890	7	10
38	1	57	4	1	2	22.1893	2	9180	0	4.60517	9.13562	2130	9180	0	0	7	2
38	2	30	2	3		19.052	2	3690	0	4.60517	8.24012	840	0	990	1890	7	5
38	2	48	3	1	1	21.5139	2	8340	1968	7.63434	9.04074	1680	0	5634	2520	7	10
38	1	43	3	1	1	22.5309	2	5250	0	4.60517	8.58485	840	4260	0	990	7	7
38	2	53	4	1	2	21.6413	2	1908	0	4.60517	7.60489	840	0	2160	720	7	12
38	2	42	3	3	2	20.8117	2	5427	0	4.60517	8.6174	1860	0	2232	3195	7	7
38	2	38	2	3	1	18.9866	2	297	297	5.98394	5.98394	2505	0	0	0	7	5
38	2	43	3	2	2	20.2848	2	1896	198	5.69709	7.5989	4200	0	2160	510	7	7
38	1	44	3	2	2	23.03	2	1062	396	6.20658	7.0579	1640	0	720	270	7	5
38	2	36	2	1	1	20.8117	2	5907	2217	7.74803	8.70068	1260	0	600	3360	7	10
38	2	35	2	2		19.5312	2	858	396	6.20658	6.86485	2520	0	840	0	7	10
38	1	57	4	1		23.5102	2	198	0	4.60517	5.69709	1680	0	360	0	7	6
38	2	31	2	3		19.2277	2	3375	1485	7.36834	8.15335	1820	0	0	1890	7	7
38	1	52	4	2	2	26.4721	3	693	0	4.60517	6.67582	1980	0	1260	0	7	10
38	2	25	1	3	1	18.2563	1	3840	1350	7.27932	8.27894	2220	1230	1800	270	7	6
38	1	32	2	3	1	19.79	2	2682	1422	7.32778	7.93093	1260	0	0	1260	7	4
38	2	41	3	2	1	19.9594	2	819	0	4.60517	6.82329	2700	0	180	720	7	6
38	1	40	3	2	2	25.6612	3	9918	2079	7.68662	9.21214	1050	4986	6228	0	7	4
38	2	47	3	1		20.9572	2	5040	1800	7.54961	8.54481	3570	0	0	3780	7	10
38	1	42	3	1	1	22.8931	2	3360	0	4.60517	8.14902	2170	3360	0	0	7	6
39	2	38	2	2	2	20.3125	2	6804	2754	7.95648	8.83986	890	2772	360	1080	7	7
39	1	51	4	2		22.4913	2	10278	693	6.67582	9.24744	990	7518	3213	1500	7	99
39	1	38	2	1	2	20.898	2	6150	1110	7.09838	8.74034	1320	0	198	3780	8	6
39	1	55	4	1	2	19.1001	2	12078	792	6.79347	9.40739	1260	8136	4914	2910	7	8
39	2	27	1	3		19.487	2	4896	1356	7.28345	8.51639	3660	2190	600	1020	7	4
39	2	45	3	2	3	21.2306	2	5397	1386	7.30384	8.61196	2700	1878	1359	1260	7	3
39	1	56	4	1	2	24.858	3	18354	0	4.60517	9.82304	490	17892	1302	1710	7	8
39	2	49	3	2	1	26.5625	3	6279	1386	7.30384	8.76077	3540	0	1260	4200	7	12
39	1	31	2	2	1	26.1224	3	16878	5946	8.70715	9.73967	1020	8532	1260	2310	7	5
39	2	55	4	1	1	22.8329	2	6798	1386	7.30384	8.83899	4200	0	7560	2640	7	12
39	1	35	2	3	2	25.5296	3	396	0	4.60517	6.20658	3200	198	360	0	7	13
39	1	43	3	2	2	25.1808	3	6386	800	6.80239	8.7774	3010	2910	4320	300	7	8
39	2	25	1	3	2	24.9135	3	5233.5	817.5	6.82165	8.58176	2820	1770	2520	1260	7	8
39	1	52	4	1	1	22.4913	2	12630	594	6.54247	9.45172	1080	10758	360	1080	7	13
39	1	48	3	2		26.0617	3	0	0	4.60517	4.60517	2760	0	0	0	12	99
39	2	50	4	1	1	23.4375	2	3816	1386	7.30384	8.27283	690	0	1899	1260	7	12
39	1	45	3	1	2	25.2595	3	3681	1173	7.14913	8.23774	960	1413	1230	0	8	7
39	1	29	1	3	2	25.6489	3	15109.5	4026	8.32506	9.62968	960	10506	1710	2460	7	8
39	2	44	3	3	2	18.902	2	5292	3186	8.09743	8.59267	2400	0	2520	720	7	10
39	2	28	1	3	2	20.8117	2	837	297	5.98394	6.84268	2400	0	0	540	7	6
39	1	48	3	2	1	22.8571	2	3203	452	6.31355	8.10259	540	495	2520	870	7	99
39	2	47	3	1	1	25.2174	3	11501	0	4.60517	9.35885	960	7959	1302	5940	7	7
39	1	26	1	3	2	22.0932	2	2001	657	6.62936	7.65017	2250	417	540	630	7	3
39	2	37	2	2	2	21.7555	2	7287	5733	8.67129	8.90748	2250	693	420	630	7	7
39	2	47	3	1	1	29.9376	4	354	0	4.60517	6.1181	2520	0	480	90	7	10
39	2	51	4	2	2	23.3091	2	11130	8400	9.04782	9.32634	1470	0	0	2730	8	12
39	1	42	3	2	2	23.1983	2	6423	1017	7.0184	8.78309	2040	3390	2520	630	7	5
39	1	38	2	3	2	23.03	2	4071	2358	7.8071	8.33591	2240	1533	0	180	7	5
39	2	49	3	2	1	27.0552	3	7722	2430	7.83597	8.9647	2280	0	5040	2520	7	10
39	1	48	3	1	2	27.6817	3	6738	1848	7.57456	8.83025	2580	3093	5040	180	7	8
39	1	59	4	1	2	22.2291	2	1969	0	4.60517	7.63482	3015	0	1087.5	220	8	10
39	2	54	4	1	2	20.3125	2	6426	2520	7.87093	8.78355	1380	0	2520	2520	7	12
39	2	33	2	3	1	24.1415	3	4653	2520	7.87093	8.46653	1590	330	1524	630	7	5
39	2	40	3	3	1	21.4844	2	90	0	4.60517	5.24702	4200	0	0	90	7	13
39	1	47	3	1	2	21.6128	2	8718	297	5.98394	9.08455	2220	7998	2160	720	7	7
39	1	49	3	1	2	30.4218	4	6948	0	4.60517	8.8605	1200	6948	0	0	7	6
39	1	44	3	1	2	24.6094	3	5040	240	5.82895	8.54481	4620	5040	0	0	7	7
39	1	39	2	1	2	20.9042	2	945	0	4.60517	6.95177	2100	0	900	450	7	8
39	2	48	3	2	2	23.9361	3	4599	1386	7.30384	8.4551	1680	0	1260	2520	7	10
39	2	29	1	3	1	19.7239	2	4104	990	6.99393	8.34379	350	198	720	2520	7	7
39	1	57	4	1	2	29.7609	4	8418	396	6.20658	9.04994	720	5370	5040	1860	7	8
39	1	52	4	1	2	24.2215	3	9212	1386	7.30384	9.13906	870	3710	3411	1110	7	7
39	1	29	1	3	1	24.8163	3	11520	5040	8.54481	9.36048	4320	6480	0	1260	7	7
